# Supplementary material for: The Calabrian Arc: three-dimensional modelling of the subduction interface
Source: Sci Rep. 2017 Aug 21;7:8887. doi: 10.1038/s41598-017-09074-8 (PMC5567100; doi:10.1038/s41598-017-09074-8)
Supplement: Supplementary file 2 — Dataset 1 [file 41598_2017_9074_MOESM2_ESM.xls]

## Sheet: Foglio1
POINTID	X	Y	TWT
1	16.8852	40.0807	3022.62
2	16.8846	40.0582	3179.85
3	16.9139	40.0577	3047.28
4	16.8547	40.0362	3379.42
5	16.8839	40.0357	3281.75
6	16.9132	40.0352	3241.57
7	16.9425	40.0347	3225.7
8	16.854	40.0137	3525.91
9	16.8833	40.0132	3457.64
10	16.9126	40.0127	3455.5
11	16.9419	40.0122	3468.96
12	16.9712	40.0117	3429.01
13	17.0004	40.0112	3252.62
14	16.8242	39.9916	3722.9
15	16.8534	39.9911	3673.7
16	16.8827	39.9907	3674.71
17	16.912	39.9902	3661.17
18	16.9412	39.9897	3576.42
19	16.9705	39.9892	3493.26
20	16.9998	39.9887	3402.15
21	17.029	39.9882	3274.84
22	17.0583	39.9877	3147.52
23	17.0876	39.9872	3020.21
24	17.1168	39.9866	2892.9
25	17.1461	39.9861	2765.59
26	17.1753	39.9856	2601.57
27	16.8236	39.9691	3889.76
28	16.8528	39.9686	3872.14
29	16.8821	39.9682	3787.39
30	16.9113	39.9677	3702.64
31	16.9406	39.9672	3617.89
32	16.9699	39.9667	3534.7
33	16.9991	39.9662	3454.85
34	17.0284	39.9657	3366.9
35	17.0576	39.9652	3239.58
36	17.0869	39.9647	3112.27
37	17.1161	39.9641	2984.96
38	17.1454	39.9636	2857.65
39	17.1746	39.963	2730.33
40	17.2039	39.9625	2674.54
41	17.2331	39.9619	2705.18
42	16.7937	39.947	3981.04
43	16.823	39.9466	3998.37
44	16.8522	39.9461	3913.62
45	16.8815	39.9457	3828.87
46	16.9107	39.9452	3744.12
47	16.94	39.9447	3659.37
48	16.9692	39.9442	3576.14
49	16.9985	39.9437	3496.3
50	17.0277	39.9432	3416.45
51	17.0569	39.9427	3331.64
52	17.0862	39.9421	3204.33
53	17.1154	39.9416	3077.02
54	17.1447	39.9411	2949.7
55	17.1739	39.9405	2822.39
56	17.2032	39.94	2846.57
57	17.2324	39.9394	2868.91
58	17.2616	39.9389	2798.64
59	17.2909	39.9383	2702.37
60	16.7931	39.9245	4073.52
61	16.8224	39.9241	4075.25
62	16.8516	39.9236	3969.13
63	16.8809	39.9231	3870.34
64	16.9101	39.9227	3785.59
65	16.9393	39.9222	3700.84
66	16.9686	39.9217	3617.59
67	16.9978	39.9212	3537.74
68	17.027	39.9207	3457.89
69	17.0563	39.9202	3378.05
70	17.0855	39.9196	3296.39
71	17.1147	39.9191	3169.08
72	17.144	39.9186	3041.76
73	17.1732	39.918	2987.95
74	17.2024	39.9175	2988.27
75	17.2317	39.9169	2918
76	17.2609	39.9163	2847.72
77	17.2901	39.9158	2729.91
78	17.3194	39.9152	2646.05
79	16.7925	39.902	4165.99
80	16.8218	39.9016	4156.56
81	16.851	39.9011	4050.44
82	16.8802	39.9006	3944.32
83	16.9095	39.9001	3838.2
84	16.9387	39.8997	3742.32
85	16.9679	39.8992	3659.03
86	16.9971	39.8987	3579.18
87	17.0264	39.8982	3499.34
88	17.0556	39.8977	3419.49
89	17.0848	39.8971	3339.64
90	17.1141	39.8966	3259.8
91	17.1433	39.8961	3133.82
92	17.1725	39.8955	3107.63
93	17.2017	39.895	3037.35
94	17.2309	39.8944	2967.08
95	17.2602	39.8938	2896.81
96	17.2894	39.8933	2826.53
97	17.3186	39.8927	2758.88
98	16.792	39.8795	4258.47
99	16.8212	39.879	4237.87
100	16.8504	39.8786	4131.75
101	16.8796	39.8781	4025.63
102	16.9088	39.8776	3919.51
103	16.9381	39.8772	3813.39
104	16.9673	39.8767	3711.37
105	16.9965	39.8762	3633.38
106	17.0257	39.8757	3553.53
107	17.0549	39.8751	3473.68
108	17.0841	39.8746	3393.84
109	17.1134	39.8741	3313.99
110	17.1426	39.8736	3239.74
111	17.1718	39.873	3170.13
112	17.201	39.8725	3099.86
113	17.2302	39.8719	3029.58
114	17.2594	39.8713	2959.31
115	17.2886	39.8708	2889.03
116	17.3178	39.8702	2821.56
117	17.347	39.8696	2761.59
118	16.7914	39.857	4350.96
119	16.8206	39.8565	4319.18
120	16.8498	39.8561	4213.06
121	16.879	39.8556	4106.94
122	16.9082	39.8551	4000.82
123	16.9374	39.8546	3874.88
124	16.9666	39.8541	3761.52
125	16.9958	39.8536	3707.99
126	17.0251	39.8531	3630
127	17.0543	39.8526	3550.15
128	17.0835	39.8521	3470.31
129	17.1127	39.8516	3390.46
130	17.1419	39.851	3316.21
131	17.1711	39.8505	3255.41
132	17.2003	39.85	3185.81
133	17.2295	39.8494	3115.53
134	17.2587	39.8488	3045.26
135	17.2879	39.8483	2974.98
136	17.3171	39.8477	2907.51
137	17.3463	39.8471	2846.76
138	17.3755	39.8465	2764.3
139	16.7908	39.8345	4443.44
140	16.82	39.834	4400.49
141	16.8492	39.8336	4294.37
142	16.8784	39.8331	4188.25
143	16.9076	39.8326	4063.25
144	16.9368	39.8321	3925.03
145	16.966	39.8316	3811.67
146	16.9952	39.8311	3758.14
147	17.0244	39.8306	3704.62
148	17.0536	39.8301	3626.62
149	17.0828	39.8296	3546.78
150	17.112	39.8291	3466.93
151	17.1412	39.8285	3392.68
152	17.1704	39.828	3331.88
153	17.1996	39.8274	3271.09
154	17.2288	39.8269	3201.48
155	17.2579	39.8263	3131.21
156	17.2871	39.8257	3060.93
157	17.3163	39.8252	2993.46
158	17.3455	39.8246	2932.71
159	17.3747	39.824	2871.97
160	17.4039	39.8234	2767.01
161	16.8194	39.8115	4481.8
162	16.8486	39.811	4375.68
163	16.8778	39.8106	4251.63
164	16.907	39.8101	4113.4
165	16.9362	39.8096	3975.17
166	16.9654	39.8091	3861.82
167	16.9945	39.8086	3808.29
168	17.0237	39.8081	3754.76
169	17.0529	39.8076	3701.24
170	17.0821	39.8071	3623.25
171	17.1113	39.8066	3543.4
172	17.1405	39.806	3469.15
173	17.1697	39.8055	3408.35
174	17.1988	39.8049	3347.56
175	17.228	39.8044	3286.76
176	17.2572	39.8038	3217.15
177	17.2864	39.8032	3146.88
178	17.3156	39.8027	3079.4
179	17.3447	39.8021	3018.66
180	17.3739	39.8015	2957.91
181	17.4031	39.8009	2897.17
182	16.8188	39.789	4563.12
183	16.848	39.7885	4440
184	16.8772	39.7881	4301.78
185	16.9063	39.7876	4163.55
186	16.9355	39.7871	4025.32
187	16.9647	39.7866	3911.97
188	16.9939	39.7861	3858.44
189	17.0231	39.7856	3804.91
190	17.0522	39.7851	3751.39
191	17.0814	39.7846	3697.86
192	17.1106	39.7841	3619.87
193	17.1398	39.7835	3545.62
194	17.169	39.783	3484.82
195	17.1981	39.7824	3424.03
196	17.2273	39.7819	3363.23
197	17.2565	39.7813	3302.44
198	17.2856	39.7807	3232.83
199	17.3148	39.7802	3165.35
200	17.344	39.7796	3104.61
201	17.3732	39.779	3043.86
202	17.4023	39.7784	2983.12
203	17.4315	39.7778	2922.37
204	16.8182	39.7665	4628.38
205	16.8474	39.766	4490.15
206	16.8766	39.7655	4351.93
207	16.9057	39.7651	4213.7
208	16.9349	39.7646	4075.47
209	16.9641	39.7641	3962.11
210	16.9932	39.7636	3908.59
211	17.0224	39.7631	3855.06
212	17.0516	39.7626	3801.54
213	17.0807	39.7621	3748.01
214	17.1099	39.7615	3694.49
215	17.1391	39.761	3622.09
216	17.1682	39.7605	3561.29
217	17.1974	39.7599	3500.5
218	17.2266	39.7594	3439.7
219	17.2557	39.7588	3378.91
220	17.2849	39.7582	3318.11
221	17.3141	39.7576	3251.3
222	17.3432	39.7571	3190.56
223	17.3724	39.7565	3129.81
224	17.4015	39.7559	3069.07
225	17.4307	39.7553	3008.32
226	17.4599	39.7546	2947.58
227	16.8176	39.744	4495.83
228	16.8468	39.7435	4368.99
229	16.8759	39.743	4242.15
230	16.9051	39.7426	4115.31
231	16.9343	39.7421	3988.47
232	16.9634	39.7416	4033.58
233	16.9926	39.7411	3987.96
234	17.0218	39.7406	3934.44
235	17.0509	39.7401	3880.91
236	17.0801	39.7396	3827.38
237	17.1092	39.739	3773.86
238	17.1384	39.7385	3722.42
239	17.1675	39.738	3661.62
240	17.1967	39.7374	3600.83
241	17.2258	39.7369	3540.03
242	17.255	39.7363	3479.24
243	17.2842	39.7357	3418.44
244	17.3133	39.7351	3340.9
245	17.3425	39.7346	3253.42
246	17.3716	39.734	3165.94
247	17.4008	39.7334	3078.45
248	17.4299	39.7328	2990.97
249	17.4591	39.7321	2903.49
250	16.8462	39.721	4064.43
251	16.8753	39.7205	3937.59
252	16.9045	39.72	3933.93
253	16.9336	39.7196	3992.78
254	16.9628	39.7191	4051.63
255	16.9919	39.7186	4110.49
256	17.0211	39.7181	4064.87
257	17.0502	39.7176	4011.35
258	17.0794	39.717	3957.82
259	17.1085	39.7165	3904.29
260	17.1377	39.716	3864.37
261	17.1668	39.7154	3803.65
262	17.196	39.7149	3742.85
263	17.2251	39.7143	3682.06
264	17.2543	39.7138	3621.26
265	17.2834	39.7132	3552.85
266	17.3126	39.7126	3458.46
267	17.3417	39.712	3370.98
268	17.3708	39.7115	3283.49
269	17.4	39.7109	3196.01
270	17.4291	39.7103	3108.53
271	17.4583	39.7096	2988.66
272	16.9039	39.6975	3951.99
273	16.933	39.6971	4010.84
274	16.9622	39.6966	4069.69
275	16.9913	39.6961	4128.54
276	17.0204	39.6956	4187.4
277	17.0496	39.6951	4141.78
278	17.0787	39.6945	4088.25
279	17.1079	39.694	4034.73
280	17.137	39.6935	3994.81
281	17.1661	39.6929	3945.67
282	17.1953	39.6924	3884.87
283	17.2244	39.6918	3824.08
284	17.2535	39.6913	3763.28
285	17.2827	39.6907	3670.4
286	17.3118	39.6901	3576.01
287	17.3409	39.6895	3488.53
288	17.3701	39.689	3401.05
289	17.3992	39.6884	3313.56
290	17.4283	39.6877	3195.3
291	17.4575	39.6871	3069.86
292	17.4866	39.6865	2977.09
293	16.9906	39.6736	4146.6
294	17.0198	39.6731	4205.45
295	17.0489	39.6725	4264.3
296	17.078	39.672	4218.69
297	17.1072	39.6715	4165.16
298	17.1363	39.671	4125.24
299	17.1654	39.6704	4087.69
300	17.1946	39.6699	4026.9
301	17.2237	39.6693	3966.1
302	17.2528	39.6688	3885.22
303	17.2819	39.6682	3787.96
304	17.3111	39.6676	3693.57
305	17.3402	39.667	3606.09
306	17.3693	39.6664	3518.6
307	17.3984	39.6658	3401.94
308	17.4275	39.6652	3276.49
309	17.4567	39.6646	3151.05
310	17.4858	39.664	3054.62
311	17.0482	39.65	4282.36
312	17.0774	39.6495	4341.21
313	17.1065	39.649	4295.6
314	17.1356	39.6485	4255.68
315	17.1647	39.6479	4229.72
316	17.1938	39.6474	4168.92
317	17.223	39.6468	4100.03
318	17.2521	39.6463	4002.77
319	17.2812	39.6457	3905.51
320	17.3103	39.6451	3811.13
321	17.3394	39.6445	3723.64
322	17.3685	39.6439	3608.58
323	17.3976	39.6433	3483.13
324	17.4268	39.6427	3357.69
325	17.4559	39.6421	3232.24
326	17.485	39.6415	3132.16
327	17.5141	39.6409	3059.11
328	17.1058	39.6265	4418.12
329	17.1349	39.6259	4386.11
330	17.164	39.6254	4371.74
331	17.1931	39.6249	4310.94
332	17.2222	39.6243	4217.59
333	17.2513	39.6237	4120.33
334	17.2804	39.6232	4023.07
335	17.3096	39.6226	3928.68
336	17.3387	39.622	3815.22
337	17.3678	39.6214	3689.77
338	17.3969	39.6208	3564.33
339	17.426	39.6202	3438.88
340	17.4551	39.6196	3313.43
341	17.4842	39.619	3209.69
342	17.5133	39.6184	3150.22
343	17.1633	39.6029	4509.35
344	17.1924	39.6024	4432.41
345	17.2215	39.6018	4335.15
346	17.2506	39.6012	4174.4
347	17.2797	39.6007	4066.09
348	17.3088	39.6001	4035.84
349	17.3379	39.5995	3907.75
350	17.367	39.5989	3782.3
351	17.3961	39.5983	3656.86
352	17.4252	39.5977	3531.41
353	17.4543	39.5971	3405.96
354	17.4834	39.5965	3298.01
355	17.5124	39.5959	3232.13
356	17.5415	39.5952	3128.8
357	17.5706	39.5946	2828.16
358	17.1917	39.5798	4144.85
359	17.2208	39.5793	4166.34
360	17.2499	39.5787	4187.83
361	17.279	39.5782	4209.32
362	17.3081	39.5776	4185.75
363	17.3371	39.577	4022.73
364	17.3662	39.5764	3894.64
365	17.3953	39.5758	3769.19
366	17.4244	39.5752	3643.75
367	17.4535	39.5746	3518.3
368	17.4826	39.574	3410.35
369	17.5116	39.5734	3344.47
370	17.5407	39.5727	3252.71
371	17.5698	39.5721	3084.58
372	17.2201	39.5568	4309.58
373	17.2492	39.5562	4331.07
374	17.2782	39.5557	4352.56
375	17.3073	39.5551	4335.67
376	17.3364	39.5545	4172.64
377	17.3655	39.5539	4009.62
378	17.3945	39.5533	3881.53
379	17.4236	39.5527	3756.09
380	17.4527	39.5521	3630.64
381	17.4818	39.5515	3522.69
382	17.5108	39.5509	3456.81
383	17.5399	39.5502	3350.58
384	17.569	39.5496	3244.18
385	17.598	39.5489	3065.15
386	17.2484	39.5337	4474.3
387	17.2775	39.5331	4495.79
388	17.3066	39.5326	4485.58
389	17.3356	39.532	4322.56
390	17.3647	39.5314	4159.54
391	17.3938	39.5308	3996.52
392	17.4228	39.5302	3868.43
393	17.4519	39.5296	3742.98
394	17.481	39.529	3635.03
395	17.51	39.5284	3554.86
396	17.5391	39.5277	3448.46
397	17.5681	39.5271	3342.05
398	17.5972	39.5264	3230.73
399	17.2477	39.5112	4608.05
400	17.2768	39.5106	4639.03
401	17.3058	39.5101	4635.49
402	17.3349	39.5095	4472.47
403	17.3639	39.5089	4309.45
404	17.393	39.5083	4146.43
405	17.422	39.5077	3983.41
406	17.4511	39.5071	3855.32
407	17.4802	39.5065	3747.37
408	17.5092	39.5059	3652.73
409	17.5383	39.5052	3546.33
410	17.5673	39.5046	3439.93
411	17.5964	39.5039	3333.53
412	17.6254	39.5033	3256.59
413	17.276	39.4881	4782.27
414	17.3051	39.4876	4785.41
415	17.3341	39.487	4622.39
416	17.3632	39.4864	4459.37
417	17.3922	39.4858	4296.35
418	17.4213	39.4852	4133.33
419	17.4503	39.4846	3970.31
420	17.4794	39.484	3857.01
421	17.5084	39.4833	3750.61
422	17.5374	39.4827	3644.2
423	17.5665	39.4821	3538.29
424	17.5955	39.4814	3432.41
425	17.6246	39.4808	3326.54
426	17.6536	39.4801	3196.76
427	17.3043	39.465	4905.3
428	17.3334	39.4645	4742.28
429	17.3624	39.4639	4579.25
430	17.3914	39.4633	4416.23
431	17.4205	39.4627	4253.21
432	17.4495	39.4621	4090.19
433	17.4786	39.4615	3977.79
434	17.5076	39.4608	3870.22
435	17.5366	39.4602	3764.35
436	17.5656	39.4596	3658.47
437	17.5947	39.4589	3552.6
438	17.6237	39.4583	3446.72
439	17.6527	39.4576	3325.82
440	17.6818	39.457	3203.62
441	17.3326	39.442	4809.7
442	17.3616	39.4414	4646.68
443	17.3907	39.4408	4483.66
444	17.4197	39.4402	4320.64
445	17.4487	39.4396	4157.62
446	17.4778	39.439	4157.5
447	17.5068	39.4383	4027.65
448	17.5358	39.4377	3920.09
449	17.5648	39.4371	3814.21
450	17.5938	39.4364	3708.34
451	17.6229	39.4358	3602.46
452	17.6519	39.4351	3481.56
453	17.6809	39.4345	3321.72
454	17.3319	39.4195	4877.13
455	17.3609	39.4189	4714.11
456	17.3899	39.4183	4551.09
457	17.4189	39.4177	4388.07
458	17.4479	39.4171	4306.64
459	17.477	39.4165	4337.21
460	17.506	39.4158	4207.36
461	17.535	39.4152	4077.52
462	17.564	39.4146	3969.95
463	17.593	39.4139	3864.08
464	17.622	39.4133	3758.2
465	17.651	39.4126	3637.3
466	17.68	39.4119	3480.25
467	17.709	39.4113	3318.4
468	17.3601	39.3964	4781.54
469	17.3891	39.3958	4618.52
470	17.4181	39.3952	4455.5
471	17.4472	39.3946	4486.35
472	17.4762	39.3939	4516.92
473	17.5052	39.3933	4387.08
474	17.5342	39.3927	4257.23
475	17.5632	39.3921	4127.38
476	17.5922	39.3914	4019.82
477	17.6212	39.3908	3913.94
478	17.6502	39.3901	3793.04
479	17.6792	39.3894	3635.99
480	17.7082	39.3888	3478.93
481	17.7372	39.3881	3315.07
482	17.3594	39.3739	4848.96
483	17.3884	39.3733	4685.94
484	17.4174	39.3727	4568.81
485	17.4464	39.3721	4666.06
486	17.4754	39.3714	4696.63
487	17.5044	39.3708	4566.79
488	17.5334	39.3702	4436.94
489	17.5623	39.3696	4307.09
490	17.5913	39.3689	4177.25
491	17.6203	39.3683	4069.68
492	17.6493	39.3676	3948.78
493	17.6783	39.3669	3791.73
494	17.7073	39.3663	3634.67
495	17.7363	39.3656	3477.62
496	17.7653	39.3649	3326.09
497	17.7943	39.3642	3283.24
498	17.3586	39.3513	4916.39
499	17.3876	39.3508	4753.37
500	17.4166	39.3502	4748.52
501	17.4456	39.3495	4845.77
502	17.4746	39.3489	4876.35
503	17.5036	39.3483	4746.5
504	17.5325	39.3477	4616.65
505	17.5615	39.3471	4486.81
506	17.5905	39.3464	4356.96
507	17.6195	39.3458	4227.11
508	17.6485	39.3451	4104.52
509	17.6775	39.3444	3947.47
510	17.7064	39.3438	3810.98
511	17.7354	39.3431	3675.33
512	17.7644	39.3424	3539.67
513	17.7934	39.3417	3399.6
514	17.3868	39.3282	4830.99
515	17.4158	39.3276	4928.24
516	17.4448	39.327	5022.95
517	17.4738	39.3264	5012.61
518	17.5028	39.3258	4874.34
519	17.5317	39.3252	4744.49
520	17.5607	39.3245	4614.65
521	17.5897	39.3239	4484.8
522	17.6187	39.3233	4354.95
523	17.6476	39.3226	4231.96
524	17.6766	39.3219	4125.46
525	17.7056	39.3213	4009.36
526	17.7345	39.3206	3873.7
527	17.7635	39.3199	3738.05
528	17.7925	39.3192	3602.39
529	17.8214	39.3185	3487.6
530	17.3861	39.3057	5001.68
531	17.415	39.3051	5090.73
532	17.444	39.3045	5179.79
533	17.473	39.3039	5169.45
534	17.502	39.3033	4919.97
535	17.5309	39.3027	4781.7
536	17.5599	39.302	4651.85
537	17.5888	39.3014	4522.01
538	17.6178	39.3008	4392.16
539	17.6468	39.3001	4269.17
540	17.6757	39.2994	4162.67
541	17.7047	39.2988	4056.18
542	17.7337	39.2981	3949.68
543	17.7626	39.2974	3843.18
544	17.7916	39.2967	3736.69
545	17.8205	39.296	3630.19
546	17.8495	39.2953	3549.12
547	17.3853	39.2832	5210.37
548	17.4143	39.2826	5247.57
549	17.4432	39.282	5336.62
550	17.4722	39.2814	5326.28
551	17.5011	39.2808	5076.81
552	17.5301	39.2802	4827.33
553	17.5591	39.2795	4689.06
554	17.588	39.2789	4559.21
555	17.617	39.2783	4429.37
556	17.6459	39.2776	4306.38
557	17.6749	39.2769	4199.88
558	17.7038	39.2763	4093.38
559	17.7328	39.2756	3986.89
560	17.7617	39.2749	3880.39
561	17.7907	39.2742	3779.64
562	17.8196	39.2735	3704.95
563	17.8486	39.2728	3514.48
564	17.8775	39.2721	3416.29
565	17.3845	39.2607	5441.48
566	17.4135	39.2601	5411.59
567	17.4424	39.2595	5493.46
568	17.4714	39.2589	5483.12
569	17.5003	39.2583	5233.64
570	17.5293	39.2577	4984.17
571	17.5582	39.257	4734.69
572	17.5872	39.2564	4596.42
573	17.6161	39.2557	4466.57
574	17.6451	39.2551	4343.58
575	17.674	39.2544	4237.09
576	17.703	39.2538	4130.59
577	17.7319	39.2531	4024.09
578	17.7609	39.2524	3936.26
579	17.7898	39.2517	3861.58
580	17.8187	39.251	3786.9
581	17.8477	39.2503	3619.91
582	17.8766	39.2496	3521.72
583	17.9055	39.2489	3423.53
584	17.3838	39.2382	5672.6
585	17.4127	39.2376	5642.7
586	17.4417	39.237	5650.3
587	17.4706	39.2364	5639.96
588	17.4995	39.2358	5390.48
589	17.5285	39.2352	5141
590	17.5574	39.2345	4891.53
591	17.5864	39.2339	4642.05
592	17.6153	39.2332	4503.78
593	17.6442	39.2326	4380.79
594	17.6732	39.2319	4274.29
595	17.7021	39.2313	4167.8
596	17.731	39.2306	4092.89
597	17.76	39.2299	4018.21
598	17.7889	39.2292	3943.53
599	17.8178	39.2285	3875.56
600	17.8468	39.2278	3725.33
601	17.8757	39.2271	3627.15
602	17.9046	39.2264	3528.96
603	17.9335	39.2257	3437.87
604	17.383	39.2157	5903.72
605	17.412	39.2151	5873.82
606	17.4409	39.2145	5843.92
607	17.4698	39.2139	5796.8
608	17.4988	39.2133	5547.32
609	17.5277	39.2127	5297.84
610	17.5566	39.212	5048.37
611	17.5855	39.2114	4798.89
612	17.6145	39.2107	4549.41
613	17.6434	39.2101	4418
614	17.6723	39.2094	4324.2
615	17.7012	39.2088	4249.52
616	17.7302	39.2081	4174.84
617	17.7591	39.2074	4100.15
618	17.788	39.2067	4025.47
619	17.8169	39.206	3928.95
620	17.8459	39.2053	3830.76
621	17.8748	39.2046	3741.81
622	17.9037	39.2039	3653.98
623	17.9326	39.2032	3566.16
624	17.3533	39.1938	6164.73
625	17.3823	39.1932	6134.83
626	17.4112	39.1926	6104.93
627	17.4401	39.192	6075.04
628	17.469	39.1914	6004.96
629	17.498	39.1908	5771.27
630	17.5269	39.1901	5521.79
631	17.5558	39.1895	5272.32
632	17.5847	39.1889	5022.84
633	17.6136	39.1882	4773.36
634	17.6425	39.1876	4547.56
635	17.6715	39.1869	4466.25
636	17.7004	39.1863	4391.57
637	17.7293	39.1856	4316.89
638	17.7582	39.1849	4242.2
639	17.7871	39.1842	4167.52
640	17.816	39.1835	4089.22
641	17.8449	39.1828	4002.2
642	17.8739	39.1821	3915.19
643	17.9028	39.1814	3828.17
644	17.9317	39.1807	3741.16
645	17.9606	39.1799	3609.2
646	17.3526	39.1713	6395.84
647	17.3815	39.1707	6365.95
648	17.4104	39.1701	6336.05
649	17.4393	39.1695	6277.3
650	17.4682	39.1689	6121.98
651	17.4972	39.1683	6096.7
652	17.5261	39.1676	5863.01
653	17.555	39.167	5613.53
654	17.5839	39.1664	5364.05
655	17.6128	39.1657	5114.58
656	17.6417	39.1651	4888.78
657	17.6706	39.1644	4719.94
658	17.6995	39.1638	4638.63
659	17.7284	39.1631	4563.95
660	17.7573	39.1624	4489.27
661	17.7862	39.1617	4414.58
662	17.8151	39.161	4336.28
663	17.844	39.1603	4249.27
664	17.8729	39.1596	4162.25
665	17.9018	39.1589	4075.24
666	17.9307	39.1582	3945.97
667	17.9596	39.1574	3806.43
668	17.9885	39.1567	3512.45
669	17.3518	39.1488	6626.96
670	17.3807	39.1482	6597.06
671	17.4096	39.1476	6567.17
672	17.4386	39.147	6394.31
673	17.4675	39.1464	6238.99
674	17.4964	39.1458	6213.71
675	17.5253	39.1451	6188.44
676	17.5542	39.1445	5954.75
677	17.5831	39.1439	5705.27
678	17.612	39.1432	5455.79
679	17.6409	39.1426	5229.99
680	17.6698	39.1419	5061.16
681	17.6987	39.1412	4892.33
682	17.7276	39.1406	4811.01
683	17.7565	39.1399	4736.33
684	17.7853	39.1392	4661.65
685	17.8142	39.1385	4583.35
686	17.8431	39.1378	4496.33
687	17.872	39.1371	4409.32
688	17.9009	39.1364	4294.22
689	17.9298	39.1357	4138.72
690	17.9587	39.1349	3985.62
691	17.9876	39.1342	3724.42
692	17.3511	39.1263	6858.08
693	17.38	39.1257	6828.18
694	17.4089	39.1251	6720.69
695	17.4378	39.1245	6511.32
696	17.4667	39.1239	6356
697	17.4956	39.1233	6330.73
698	17.5245	39.1226	6305.45
699	17.5534	39.122	6280.18
700	17.5822	39.1214	6046.48
701	17.6111	39.1207	5797
702	17.64	39.1201	5571.21
703	17.6689	39.1194	5402.37
704	17.6978	39.1187	5233.54
705	17.7267	39.1181	5064.71
706	17.7556	39.1174	4983.4
707	17.7845	39.1167	4908.71
708	17.8133	39.116	4830.41
709	17.8422	39.1153	4743.39
710	17.8711	39.1146	4642.47
711	17.9	39.1139	4486.97
712	17.9289	39.1132	4331.47
713	17.9577	39.1124	4175.97
714	17.9866	39.1117	3941.18
715	18.0155	39.111	3734.04
716	17.3503	39.1038	7089.19
717	17.3792	39.1032	7047.07
718	17.4081	39.1026	6837.7
719	17.437	39.102	6628.33
720	17.4659	39.1014	6473.01
721	17.4948	39.1007	6447.74
722	17.5237	39.1001	6422.46
723	17.5525	39.0995	6397.19
724	17.5814	39.0989	6371.91
725	17.6103	39.0982	6138.22
726	17.6392	39.0976	5912.42
727	17.6681	39.0969	5743.59
728	17.6969	39.0962	5574.75
729	17.7258	39.0956	5405.92
730	17.7547	39.0949	5237.09
731	17.7836	39.0942	5155.78
732	17.8124	39.0935	5077.47
733	17.8413	39.0928	4990.46
734	17.8702	39.0921	4835.22
735	17.8991	39.0914	4679.72
736	17.9279	39.0907	4524.22
737	17.9568	39.0899	4368.72
738	17.9857	39.0892	4157.95
739	18.0145	39.0885	3948.01
740	17.3496	39.0812	7320.31
741	17.3785	39.0807	7164.08
742	17.4073	39.0801	6954.71
743	17.4362	39.0795	6745.34
744	17.4651	39.0789	6590.02
745	17.494	39.0782	6564.75
746	17.5229	39.0776	6539.47
747	17.5517	39.077	6514.2
748	17.5806	39.0764	6488.92
749	17.6095	39.0757	6463.65
750	17.6383	39.0751	6253.63
751	17.6672	39.0744	6084.8
752	17.6961	39.0737	5915.97
753	17.725	39.0731	5747.14
754	17.7538	39.0724	5578.3
755	17.7827	39.0717	5409.47
756	17.8116	39.071	5324.54
757	17.8404	39.0703	5183.47
758	17.8693	39.0696	5027.97
759	17.8981	39.0689	4872.47
760	17.927	39.0682	4716.97
761	17.9559	39.0674	4561.46
762	17.9847	39.0667	4374.71
763	18.0136	39.066	4164.78
764	18.0424	39.0652	3955.63
765	17.3488	39.0587	7490.47
766	17.3777	39.0581	7281.1
767	17.4066	39.0576	7071.73
768	17.4355	39.057	6880.53
769	17.4643	39.0563	6702.95
770	17.4932	39.0557	6664.49
771	17.5221	39.0551	6639.21
772	17.5509	39.0545	6613.94
773	17.5798	39.0539	6588.66
774	17.6086	39.0532	6563.39
775	17.6375	39.0526	6500.46
776	17.6664	39.0519	6332.71
777	17.6952	39.0512	6163.87
778	17.7241	39.0506	5995.04
779	17.7529	39.0499	5826.21
780	17.7818	39.0492	5657.38
781	17.8107	39.0485	5515.21
782	17.8395	39.0478	5365.16
783	17.8684	39.0471	5209.66
784	17.8972	39.0464	5054.16
785	17.9261	39.0457	4898.65
786	17.9549	39.0449	4743.15
787	17.9838	39.0442	4576.71
788	18.0126	39.0435	4381.54
789	18.0415	39.0427	4171.6
790	17.3192	39.0368	7812.44
791	17.3481	39.0362	7626.52
792	17.377	39.0356	7463.48
793	17.4058	39.035	7300.44
794	17.4347	39.0344	7137.41
795	17.4635	39.0338	6959.82
796	17.4924	39.0332	6747.23
797	17.5213	39.0326	6708.76
798	17.5501	39.032	6683.49
799	17.579	39.0313	6658.22
800	17.6078	39.0307	6632.94
801	17.6367	39.0301	6570.01
802	17.6655	39.0294	6416.5
803	17.6944	39.0287	6248.75
804	17.7232	39.0281	6079.91
805	17.7521	39.0274	5911.08
806	17.7809	39.0267	5742.25
807	17.8098	39.026	5600.08
808	17.8386	39.0253	5522.07
809	17.8675	39.0246	5372.02
810	17.8963	39.0239	5216.52
811	17.9251	39.0232	5061.02
812	17.954	39.0224	4905.51
813	17.9828	39.0217	4739.07
814	18.0117	39.021	4546.32
815	18.0405	39.0202	4353.56
816	18.0693	39.0195	4186.14
817	17.3185	39.0143	7964.45
818	17.3474	39.0137	7883.39
819	17.3762	39.0131	7720.35
820	17.4051	39.0125	7557.31
821	17.4339	39.0119	7394.28
822	17.4628	39.0113	7216.69
823	17.4916	39.0107	7004.1
824	17.5205	39.0101	6791.51
825	17.5493	39.0095	6753.04
826	17.5781	39.0088	6727.77
827	17.607	39.0082	6702.49
828	17.6358	39.0075	6639.57
829	17.6647	39.0069	6486.05
830	17.6935	39.0062	6332.54
831	17.7224	39.0056	6164.78
832	17.7512	39.0049	5995.95
833	17.78	39.0042	5827.12
834	17.8089	39.0035	5684.95
835	17.8377	39.0028	5606.94
836	17.8666	39.0021	5528.93
837	17.8954	39.0014	5378.88
838	17.9242	39.0007	5223.38
839	17.9531	38.9999	5067.88
840	17.9819	38.9992	4901.43
841	18.0107	38.9985	4708.68
842	18.0395	38.9977	4518.24
843	18.0684	38.997	4386.11
844	18.0972	38.9962	4248.76
845	18.126	38.9954	4106.8
846	17.3178	38.9918	8094.89
847	17.3466	38.9912	8046.95
848	17.3755	38.9906	7977.22
849	17.4043	38.99	7814.19
850	17.4331	38.9894	7651.15
851	17.462	38.9888	7473.56
852	17.4908	38.9882	7260.97
853	17.5197	38.9876	7048.38
854	17.5485	38.987	6835.78
855	17.5773	38.9863	6797.32
856	17.6062	38.9857	6772.05
857	17.635	38.985	6709.12
858	17.6638	38.9844	6555.61
859	17.6927	38.9837	6402.09
860	17.7215	38.9831	6248.58
861	17.7503	38.9824	6080.82
862	17.7792	38.9817	5911.99
863	17.808	38.981	5769.82
864	17.8368	38.9803	5691.81
865	17.8656	38.9796	5613.8
866	17.8945	38.9789	5535.79
867	17.9233	38.9782	5385.74
868	17.9521	38.9774	5230.24
869	17.9809	38.9767	5063.8
870	18.0098	38.976	4871.04
871	18.0386	38.9752	4718.21
872	18.0674	38.9745	4586.07
873	18.0962	38.9737	4453.94
874	18.125	38.9729	4310.85
875	18.1539	38.9722	4165.22
876	17.317	38.9693	8225.34
877	17.3459	38.9687	8177.39
878	17.3747	38.9681	8129.45
879	17.4035	38.9675	8071.06
880	17.4324	38.9669	7908.02
881	17.4612	38.9663	7730.43
882	17.49	38.9657	7517.84
883	17.5189	38.9651	7305.25
884	17.5477	38.9645	7092.66
885	17.5765	38.9638	6880.06
886	17.6053	38.9632	6841.6
887	17.6342	38.9625	6778.68
888	17.663	38.9619	6625.16
889	17.6918	38.9612	6471.65
890	17.7206	38.9606	6318.13
891	17.7495	38.9599	6164.62
892	17.7783	38.9592	5996.86
893	17.8071	38.9585	5854.69
894	17.8359	38.9578	5776.68
895	17.8647	38.9571	5698.67
896	17.8936	38.9564	5620.66
897	17.9224	38.9557	5542.64
898	17.9512	38.9549	5392.6
899	17.98	38.9542	5226.16
900	18.0088	38.9535	5050.3
901	18.0376	38.9527	4918.17
902	18.0664	38.952	4786.03
903	18.0952	38.9512	4653.9
904	18.1241	38.9504	4518.59
905	18.1529	38.9497	4372.95
906	18.1817	38.9489	4227.32
907	18.2105	38.9481	4086.76
908	17.3163	38.9468	8355.78
909	17.3451	38.9462	8307.83
910	17.3739	38.9456	8259.89
911	17.4028	38.945	8211.94
912	17.4316	38.9444	8164
913	17.4604	38.9438	7987.3
914	17.4892	38.9432	7774.71
915	17.5181	38.9426	7562.12
916	17.5469	38.942	7349.53
917	17.5757	38.9413	7136.93
918	17.6045	38.9407	6924.34
919	17.6333	38.94	6848.23
920	17.6621	38.9394	6694.71
921	17.691	38.9387	6541.2
922	17.7198	38.9381	6387.68
923	17.7486	38.9374	6234.17
924	17.7774	38.9367	6080.65
925	17.8062	38.936	5939.56
926	17.835	38.9353	5861.55
927	17.8638	38.9346	5783.54
928	17.8926	38.9339	5705.53
929	17.9214	38.9332	5627.52
930	17.9502	38.9324	5549.5
931	17.9791	38.9317	5388.52
932	18.0079	38.931	5250.27
933	18.0367	38.9302	5118.13
934	18.0655	38.9295	4986
935	18.0943	38.9287	4853.86
936	18.1231	38.928	4721.73
937	18.1519	38.9272	4580.69
938	18.1807	38.9264	4435.05
939	18.2095	38.9256	4289.41
940	18.2382	38.9248	4143.78
941	17.3156	38.9243	8486.22
942	17.3444	38.9237	8438.27
943	17.3732	38.9231	8390.33
944	17.402	38.9225	8342.38
945	17.4308	38.9219	8294.44
946	17.4596	38.9213	8215.3
947	17.4884	38.9207	8009.77
948	17.5173	38.9201	7797.18
949	17.5461	38.9194	7584.59
950	17.5749	38.9188	7371.99
951	17.6037	38.9182	7159.4
952	17.6325	38.9175	6959.12
953	17.6613	38.9169	6804.4
954	17.6901	38.9162	6650.89
955	17.7189	38.9155	6497.37
956	17.7477	38.9149	6343.86
957	17.7765	38.9142	6190.34
958	17.8053	38.9135	6035.12
959	17.8341	38.9128	5951.39
960	17.8629	38.9121	5873.37
961	17.8917	38.9114	5795.36
962	17.9205	38.9107	5717.35
963	17.9493	38.91	5639.34
964	17.9781	38.9092	5568.5
965	18.0069	38.9085	5441.89
966	18.0357	38.9077	5309.76
967	18.0645	38.907	5177.62
968	18.0933	38.9062	5045.49
969	18.1221	38.9055	4913.35
970	18.1509	38.9047	4804.51
971	18.1797	38.9039	4642.78
972	18.2084	38.9031	4497.15
973	18.2372	38.9023	4351.51
974	18.266	38.9015	4205.88
975	18.2948	38.9007	4066.71
976	17.3148	38.9017	8616.66
977	17.3436	38.9012	8568.71
978	17.3724	38.9006	8520.77
979	17.4013	38.9	8472.82
980	17.4301	38.8994	8401.29
981	17.4589	38.8988	8311.92
982	17.4877	38.8982	8199.66
983	17.5165	38.8976	7994.13
984	17.5453	38.8969	7781.54
985	17.5741	38.8963	7568.95
986	17.6029	38.8957	7356.36
987	17.6317	38.895	7156.08
988	17.6605	38.8944	6985.42
989	17.6893	38.8937	6830.7
990	17.7181	38.893	6677.19
991	17.7469	38.8924	6523.67
992	17.7756	38.8917	6370.16
993	17.8044	38.891	6214.94
994	17.8332	38.8903	6055.62
995	17.862	38.8896	5971.88
996	17.8908	38.8889	5893.87
997	17.9196	38.8882	5815.85
998	17.9484	38.8875	5737.84
999	17.9772	38.8867	5667
1000	18.006	38.886	5613.41
1001	18.0347	38.8852	5486.81
1002	18.0635	38.8845	5354.67
1003	18.0923	38.8837	5222.54
1004	18.1211	38.883	5090.4
1005	18.1499	38.8822	4981.56
1006	18.1786	38.8814	4928.75
1007	18.2074	38.8806	4756.3
1008	18.2362	38.8798	4574.78
1009	18.265	38.879	4413.61
1010	18.2938	38.8782	4267.97
1011	18.3225	38.8774	4122.34
1012	17.3141	38.8792	8747.1
1013	17.3429	38.8787	8699.16
1014	17.3717	38.8781	8651.21
1015	17.4005	38.8775	8577.77
1016	17.4293	38.8769	8497.91
1017	17.4581	38.8763	8408.54
1018	17.4869	38.8757	8296.28
1019	17.5157	38.8751	8184.02
1020	17.5445	38.8744	7978.49
1021	17.5733	38.8738	7765.9
1022	17.602	38.8732	7553.31
1023	17.6308	38.8725	7353.03
1024	17.6596	38.8719	7182.38
1025	17.6884	38.8712	7011.72
1026	17.7172	38.8705	6857
1027	17.746	38.8699	6703.49
1028	17.7748	38.8692	6549.97
1029	17.8036	38.8685	6394.75
1030	17.8323	38.8678	6235.43
1031	17.8611	38.8671	6076.11
1032	17.8899	38.8664	5992.37
1033	17.9187	38.8657	5914.36
1034	17.9475	38.865	5836.35
1035	17.9762	38.8642	5765.51
1036	18.005	38.8635	5711.92
1037	18.0338	38.8627	5658.33
1038	18.0626	38.862	5531.72
1039	18.0913	38.8612	5399.59
1040	18.1201	38.8605	5267.45
1041	18.1489	38.8597	5158.61
1042	18.1776	38.8589	5105.8
1043	18.2064	38.8581	5053
1044	18.2352	38.8573	4880.54
1045	18.264	38.8565	4699.03
1046	18.2927	38.8557	4517.51
1047	18.3215	38.8549	4336
1048	18.3502	38.8541	4184.43
1049	18.379	38.8533	4046.67
1050	17.3134	38.8567	8877.54
1051	17.3422	38.8561	8829.6
1052	17.3709	38.8556	8754.24
1053	17.3997	38.855	8674.39
1054	17.4285	38.8544	8594.53
1055	17.4573	38.8538	8505.16
1056	17.4861	38.8532	8392.9
1057	17.5149	38.8526	8280.64
1058	17.5437	38.8519	8168.38
1059	17.5724	38.8513	7962.85
1060	17.6012	38.8507	7750.26
1061	17.63	38.85	7549.98
1062	17.6588	38.8494	7379.33
1063	17.6876	38.8487	7208.67
1064	17.7163	38.848	7038.02
1065	17.7451	38.8474	6883.3
1066	17.7739	38.8467	6729.79
1067	17.8027	38.846	6574.57
1068	17.8314	38.8453	6415.24
1069	17.8602	38.8446	6255.92
1070	17.889	38.8439	6096.6
1071	17.9178	38.8432	6012.86
1072	17.9465	38.8425	5934.85
1073	17.9753	38.8417	5864.01
1074	18.0041	38.841	5810.42
1075	18.0328	38.8402	5756.83
1076	18.0616	38.8395	5703.25
1077	18.0904	38.8387	5576.64
1078	18.1191	38.838	5444.51
1079	18.1479	38.8372	5335.66
1080	18.1766	38.8364	5282.85
1081	18.2054	38.8356	5230.05
1082	18.2342	38.8348	5177.24
1083	18.2629	38.834	5004.79
1084	18.2917	38.8332	4823.27
1085	18.3204	38.8324	4641.76
1086	18.3492	38.8316	4460.24
1087	18.3779	38.8308	4278.73
1088	18.4067	38.8299	4100.9
1089	17.3126	38.8342	9007.98
1090	17.3414	38.8336	8930.72
1091	17.3702	38.8331	8850.86
1092	17.399	38.8325	8771.01
1093	17.4278	38.8319	8691.15
1094	17.4565	38.8313	8601.78
1095	17.4853	38.8307	8489.52
1096	17.5141	38.83	8377.26
1097	17.5429	38.8294	8265
1098	17.5716	38.8288	8152.74
1099	17.6004	38.8282	7947.21
1100	17.6292	38.8275	7746.93
1101	17.6579	38.8269	7576.28
1102	17.6867	38.8262	7405.63
1103	17.7155	38.8255	7234.97
1104	17.7443	38.8249	7064.32
1105	17.773	38.8242	6909.6
1106	17.8018	38.8235	6754.38
1107	17.8305	38.8228	6595.06
1108	17.8593	38.8221	6435.74
1109	17.8881	38.8214	6276.42
1110	17.9168	38.8207	6117.09
1111	17.9456	38.82	6033.36
1112	17.9744	38.8192	5962.52
1113	18.0031	38.8185	5908.93
1114	18.0319	38.8177	5855.34
1115	18.0606	38.817	5801.75
1116	18.0894	38.8162	5748.16
1117	18.1181	38.8155	5621.56
1118	18.1469	38.8147	5512.71
1119	18.1756	38.8139	5459.91
1120	18.2044	38.8131	5407.1
1121	18.2331	38.8123	5354.29
1122	18.2619	38.8115	5301.49
1123	18.2906	38.8107	5129.03
1124	18.3194	38.8099	4947.52
1125	18.3481	38.8091	4766
1126	18.3769	38.8083	4584.49
1127	18.4056	38.8074	4530.53
1128	18.4344	38.8066	4514.27
1129	17.2831	38.8123	8917.98
1130	17.3119	38.8117	8992.95
1131	17.3407	38.8111	8962.54
1132	17.3695	38.8105	8932.13
1133	17.3982	38.81	8867.63
1134	17.427	38.8094	8787.77
1135	17.4558	38.8088	8698.4
1136	17.4845	38.8082	8586.14
1137	17.5133	38.8075	8473.88
1138	17.5421	38.8069	8361.62
1139	17.5708	38.8063	8249.36
1140	17.5996	38.8056	8137.1
1141	17.6283	38.805	7943.89
1142	17.6571	38.8044	7773.23
1143	17.6859	38.8037	7602.58
1144	17.7146	38.803	7431.93
1145	17.7434	38.8024	7261.27
1146	17.7721	38.8017	7090.62
1147	17.8009	38.801	6934.19
1148	17.8297	38.8003	6774.87
1149	17.8584	38.7996	6615.55
1150	17.8872	38.7989	6456.23
1151	17.9159	38.7982	6296.91
1152	17.9447	38.7975	6137.59
1153	17.9734	38.7967	6061.02
1154	18.0022	38.796	6007.43
1155	18.0309	38.7952	5953.84
1156	18.0597	38.7945	5900.26
1157	18.0884	38.7937	5846.67
1158	18.1172	38.793	5793.08
1159	18.1459	38.7922	5689.76
1160	18.1746	38.7914	5636.96
1161	18.2034	38.7906	5584.15
1162	18.2321	38.7899	5531.35
1163	18.2609	38.7891	5478.54
1164	18.2896	38.7882	5425.73
1165	18.3183	38.7874	5253.28
1166	18.3471	38.7866	5123.53
1167	18.3758	38.7858	5107.28
1168	18.4045	38.7849	5091.02
1169	18.4333	38.7841	5074.76
1170	18.462	38.7833	5058.51
1171	18.4907	38.7824	5161.19
1172	18.5195	38.7815	5228.73
1173	18.5482	38.7807	5169.05
1174	18.5769	38.7798	5086.42
1175	18.6057	38.7789	5108.46
1176	16.9948	38.795	9134.38
1177	17.0235	38.7945	9103.16
1178	17.0523	38.794	9074.98
1179	17.0811	38.7935	9061.52
1180	17.2537	38.7903	8972.95
1181	17.2824	38.7898	8960.16
1182	17.3112	38.7892	8927.99
1183	17.3399	38.7886	8897.58
1184	17.3687	38.788	8867.17
1185	17.3975	38.7874	8836.77
1186	17.4262	38.7869	8806.36
1187	17.455	38.7863	8771.69
1188	17.4837	38.7856	8664.17
1189	17.5125	38.785	8551.91
1190	17.5413	38.7844	8439.65
1191	17.57	38.7838	8327.39
1192	17.5988	38.7831	8215.13
1193	17.6275	38.7825	8110.69
1194	17.6563	38.7818	7946.03
1195	17.685	38.7812	7775.37
1196	17.7138	38.7805	7604.72
1197	17.7425	38.7799	7434.07
1198	17.7713	38.7792	7263.41
1199	17.8	38.7785	7086.45
1200	17.8288	38.7778	6924.82
1201	17.8575	38.7771	6765.5
1202	17.8863	38.7764	6606.17
1203	17.915	38.7757	6446.85
1204	17.9437	38.775	6287.53
1205	17.9725	38.7742	6164.5
1206	18.0012	38.7735	6112.17
1207	18.03	38.7728	6058.59
1208	18.0587	38.772	6005
1209	18.0874	38.7712	5951.41
1210	18.1162	38.7705	5897.82
1211	18.1449	38.7697	5859.33
1212	18.1736	38.7689	5810.09
1213	18.2024	38.7681	5757.28
1214	18.2311	38.7674	5704.47
1215	18.2598	38.7666	5651.67
1216	18.2886	38.7658	5598.86
1217	18.3173	38.7649	5552.28
1218	18.346	38.7641	5534.94
1219	18.3748	38.7633	5518.69
1220	18.4035	38.7625	5502.43
1221	18.4322	38.7616	5486.17
1222	18.4609	38.7608	5469.92
1223	18.4896	38.7599	5467.1
1224	18.5184	38.7591	5430.49
1225	18.5471	38.7582	5393
1226	18.5758	38.7573	5357.63
1227	18.6045	38.7564	5322.26
1228	18.6332	38.7555	5286.89
1229	18.6619	38.7546	5275.2
1230	18.6907	38.7537	5320.52
1231	18.7194	38.7528	5383.78
1232	16.9941	38.7725	9171.63
1233	17.0229	38.772	9144.2
1234	17.0516	38.7715	9112.98
1235	17.0804	38.771	9081.76
1236	17.1092	38.7705	9050.54
1237	17.1379	38.77	9019.32
1238	17.1667	38.7694	8988.1
1239	17.1954	38.7689	8956.88
1240	17.2242	38.7684	8946.02
1241	17.253	38.7678	8976.24
1242	17.2817	38.7672	8963.41
1243	17.3105	38.7667	8907.95
1244	17.3392	38.7661	8875.78
1245	17.368	38.7655	8845.38
1246	17.3967	38.7649	8814.97
1247	17.4255	38.7643	8784.56
1248	17.4542	38.7637	8749.89
1249	17.483	38.7631	8704.98
1250	17.5117	38.7625	8597.47
1251	17.5405	38.7619	8485.21
1252	17.5692	38.7613	8372.95
1253	17.598	38.7606	8260.69
1254	17.6267	38.76	8156.25
1255	17.6554	38.7593	8070.62
1256	17.6842	38.7587	7905.95
1257	17.7129	38.758	7735.3
1258	17.7417	38.7574	7564.65
1259	17.7704	38.7567	7393.99
1260	17.7991	38.756	7217.03
1261	17.8279	38.7553	7024.89
1262	17.8566	38.7546	6863.25
1263	17.8854	38.7539	6703.93
1264	17.9141	38.7532	6544.61
1265	17.9428	38.7525	6385.29
1266	17.9716	38.7517	6262.26
1267	18.0003	38.751	6226.56
1268	18.029	38.7503	6174.23
1269	18.0577	38.7495	6120.64
1270	18.0865	38.7487	6067.05
1271	18.1152	38.748	6013.46
1272	18.1439	38.7472	5974.97
1273	18.1727	38.7464	5972.79
1274	18.2014	38.7457	5923.55
1275	18.2301	38.7449	5870.74
1276	18.2588	38.7441	5817.94
1277	18.2875	38.7433	5765.13
1278	18.3163	38.7424	5718.55
1279	18.345	38.7416	5686.96
1280	18.3737	38.7408	5669.62
1281	18.4024	38.74	5653.36
1282	18.4311	38.7391	5637.1
1283	18.4598	38.7383	5620.85
1284	18.4886	38.7374	5618.03
1285	18.5173	38.7366	5565.75
1286	18.546	38.7357	5483.11
1287	18.5747	38.7348	5447.74
1288	18.6034	38.7339	5412.37
1289	18.6321	38.7331	5376.99
1290	18.6608	38.7322	5365.31
1291	18.6895	38.7313	5410.63
1292	18.7182	38.7303	5455.94
1293	18.7469	38.7294	5501.26
1294	16.9935	38.75	9208.04
1295	17.0223	38.7495	9183.63
1296	17.051	38.749	9154.02
1297	17.0798	38.7485	9122.8
1298	17.1085	38.748	9091.58
1299	17.1373	38.7474	9060.36
1300	17.166	38.7469	9029.14
1301	17.1947	38.7464	8995.96
1302	17.2235	38.7458	8953.42
1303	17.2522	38.7453	8979.49
1304	17.281	38.7447	8966.66
1305	17.3097	38.7442	8911.2
1306	17.3385	38.7436	8855.75
1307	17.3672	38.743	8823.58
1308	17.396	38.7424	8793.17
1309	17.4247	38.7418	8762.76
1310	17.4534	38.7412	8728.09
1311	17.4822	38.7406	8683.19
1312	17.5109	38.74	8638.28
1313	17.5397	38.7394	8530.76
1314	17.5684	38.7388	8418.5
1315	17.5971	38.7381	8306.24
1316	17.6259	38.7375	8201.8
1317	17.6546	38.7368	8116.17
1318	17.6833	38.7362	8030.55
1319	17.7121	38.7355	7865.88
1320	17.7408	38.7348	7695.23
1321	17.7695	38.7342	7524.57
1322	17.7983	38.7335	7347.61
1323	17.827	38.7328	7155.47
1324	17.8557	38.7321	6963.32
1325	17.8844	38.7314	6801.69
1326	17.9132	38.7307	6642.37
1327	17.9419	38.73	6483.05
1328	17.9706	38.7292	6360.02
1329	17.9993	38.7285	6324.31
1330	18.0281	38.7278	6288.61
1331	18.0568	38.727	6236.28
1332	18.0855	38.7263	6182.69
1333	18.1142	38.7255	6129.1
1334	18.1429	38.7247	6090.61
1335	18.1717	38.7239	6088.43
1336	18.2004	38.7232	6086.26
1337	18.2291	38.7224	6037.01
1338	18.2578	38.7216	5984.21
1339	18.2865	38.7208	5931.4
1340	18.3152	38.72	5884.82
1341	18.3439	38.7191	5853.23
1342	18.3726	38.7183	5821.63
1343	18.4013	38.7175	5804.29
1344	18.43	38.7166	5788.03
1345	18.4588	38.7158	5771.78
1346	18.4875	38.7149	5768.96
1347	18.5162	38.7141	5701
1348	18.5449	38.7132	5611.11
1349	18.5736	38.7123	5537.85
1350	18.6023	38.7115	5502.47
1351	18.631	38.7106	5467.1
1352	18.6596	38.7097	5455.42
1353	18.6883	38.7088	5500.73
1354	18.717	38.7079	5546.05
1355	18.7457	38.7069	5471.88
1356	16.9641	38.728	9266.9
1357	16.9929	38.7275	9244.44
1358	17.0216	38.727	9220.04
1359	17.0504	38.7265	9195.06
1360	17.0791	38.726	9163.84
1361	17.1078	38.7255	9132.62
1362	17.1366	38.7249	9101.4
1363	17.1653	38.7244	9069.82
1364	17.1941	38.7239	9027.29
1365	17.2228	38.7233	8984.75
1366	17.2515	38.7228	8977.62
1367	17.2803	38.7222	8969.9
1368	17.309	38.7217	8914.45
1369	17.3377	38.7211	8859
1370	17.3665	38.7205	8803.54
1371	17.3952	38.7199	8771.37
1372	17.4239	38.7193	8740.96
1373	17.4527	38.7187	8706.3
1374	17.4814	38.7181	8661.39
1375	17.5101	38.7175	8616.48
1376	17.5389	38.7169	8571.57
1377	17.5676	38.7163	8464.05
1378	17.5963	38.7156	8351.79
1379	17.625	38.715	8247.35
1380	17.6538	38.7143	8161.73
1381	17.6825	38.7137	8076.1
1382	17.7112	38.713	7990.48
1383	17.7399	38.7123	7825.81
1384	17.7687	38.7117	7655.15
1385	17.7974	38.711	7478.19
1386	17.8261	38.7103	7286.05
1387	17.8548	38.7096	7093.9
1388	17.8835	38.7089	6901.76
1389	17.9123	38.7082	6740.13
1390	17.941	38.7075	6580.81
1391	17.9697	38.7067	6457.78
1392	17.9984	38.706	6422.07
1393	18.0271	38.7053	6386.37
1394	18.0558	38.7045	6350.66
1395	18.0845	38.7038	6298.33
1396	18.1132	38.703	6244.75
1397	18.142	38.7022	6206.25
1398	18.1707	38.7014	6204.07
1399	18.1994	38.7007	6201.9
1400	18.2281	38.6999	6199.72
1401	18.2568	38.6991	6150.48
1402	18.2855	38.6983	6097.67
1403	18.3142	38.6975	6051.09
1404	18.3429	38.6966	6019.5
1405	18.3716	38.6958	5987.9
1406	18.4003	38.695	5956.3
1407	18.429	38.6942	5938.96
1408	18.4577	38.6933	5922.71
1409	18.4864	38.6925	5919.89
1410	18.5151	38.6916	5836.26
1411	18.5437	38.6907	5746.37
1412	18.5724	38.6899	5656.48
1413	18.6011	38.689	5592.58
1414	18.6298	38.6881	5557.21
1415	18.6585	38.6872	5545.52
1416	18.6872	38.6863	5590.84
1417	18.7159	38.6854	5570.53
1418	18.7446	38.6845	5490.62
1419	16.9635	38.7054	9305.25
1420	16.9922	38.705	9280.85
1421	17.021	38.7045	9256.45
1422	17.0497	38.704	9232.04
1423	17.0784	38.7035	9204.88
1424	17.1072	38.7029	9173.66
1425	17.1359	38.7024	9142.44
1426	17.1646	38.7019	9101.15
1427	17.1934	38.7014	9058.62
1428	17.2221	38.7008	9016.08
1429	17.2508	38.7003	8973.54
1430	17.2796	38.6997	8973.15
1431	17.3083	38.6991	8917.7
1432	17.337	38.6986	8862.24
1433	17.3657	38.698	8806.79
1434	17.3945	38.6974	8751.33
1435	17.4232	38.6968	8719.16
1436	17.4519	38.6962	8684.5
1437	17.4806	38.6956	8639.59
1438	17.5093	38.695	8594.68
1439	17.5381	38.6944	8549.77
1440	17.5668	38.6938	8504.86
1441	17.5955	38.6931	8397.34
1442	17.6242	38.6925	8292.9
1443	17.6529	38.6918	8207.28
1444	17.6817	38.6912	8121.65
1445	17.7104	38.6905	8036.03
1446	17.7391	38.6898	7950.4
1447	17.7678	38.6892	7785.74
1448	17.7965	38.6885	7608.77
1449	17.8252	38.6878	7416.63
1450	17.8539	38.6871	7224.48
1451	17.8826	38.6864	7032.34
1452	17.9113	38.6857	6840.2
1453	17.9401	38.685	6678.56
1454	17.9688	38.6842	6555.54
1455	17.9975	38.6835	6519.83
1456	18.0262	38.6828	6484.13
1457	18.0549	38.682	6448.42
1458	18.0836	38.6813	6412.72
1459	18.1123	38.6805	6360.39
1460	18.141	38.6797	6321.89
1461	18.1697	38.679	6319.72
1462	18.1984	38.6782	6317.54
1463	18.2271	38.6774	6315.36
1464	18.2558	38.6766	6313.19
1465	18.2844	38.6758	6263.94
1466	18.3131	38.675	6217.36
1467	18.3418	38.6742	6185.77
1468	18.3705	38.6733	6154.17
1469	18.3992	38.6725	6122.57
1470	18.4279	38.6717	6090.98
1471	18.4566	38.6708	6073.64
1472	18.4853	38.67	6061.41
1473	18.514	38.6691	5971.52
1474	18.5426	38.6682	5881.63
1475	18.5713	38.6674	5791.74
1476	18.6	38.6665	5701.85
1477	18.6287	38.6656	5647.31
1478	18.6574	38.6647	5635.63
1479	18.686	38.6638	5669.19
1480	18.7147	38.6629	5578.82
1481	18.7434	38.662	5507.91
1482	16.9629	38.6829	9341.65
1483	16.9916	38.6824	9317.25
1484	17.0203	38.6819	9292.85
1485	17.0491	38.6814	9268.45
1486	17.0778	38.6809	9244.05
1487	17.1065	38.6804	9214.7
1488	17.1352	38.6799	9175.02
1489	17.164	38.6794	9132.48
1490	17.1927	38.6788	9089.94
1491	17.2214	38.6783	9047.41
1492	17.2501	38.6778	9004.87
1493	17.2788	38.6772	8976.4
1494	17.3076	38.6766	8920.95
1495	17.3363	38.6761	8865.49
1496	17.365	38.6755	8810.04
1497	17.3937	38.6749	8754.58
1498	17.4224	38.6743	8699.13
1499	17.4511	38.6737	8662.7
1500	17.4798	38.6731	8617.79
1501	17.5086	38.6725	8572.88
1502	17.5373	38.6719	8527.97
1503	17.566	38.6712	8483.06
1504	17.5947	38.6706	8438.15
1505	17.6234	38.67	8338.45
1506	17.6521	38.6693	8252.83
1507	17.6808	38.6687	8167.2
1508	17.7095	38.668	8081.58
1509	17.7382	38.6673	7995.95
1510	17.7669	38.6667	7910.33
1511	17.7956	38.666	7739.35
1512	17.8243	38.6653	7547.21
1513	17.853	38.6646	7355.06
1514	17.8817	38.6639	7162.92
1515	17.9104	38.6632	6970.78
1516	17.9391	38.6625	6778.63
1517	17.9678	38.6617	6653.29
1518	17.9965	38.661	6617.59
1519	18.0252	38.6603	6581.88
1520	18.0539	38.6595	6546.18
1521	18.0826	38.6588	6510.47
1522	18.1113	38.658	6474.77
1523	18.14	38.6572	6437.53
1524	18.1687	38.6565	6435.36
1525	18.1974	38.6557	6433.18
1526	18.226	38.6549	6431
1527	18.2547	38.6541	6428.83
1528	18.2834	38.6533	6426.65
1529	18.3121	38.6525	6383.63
1530	18.3408	38.6517	6352.04
1531	18.3695	38.6508	6320.44
1532	18.3981	38.65	6288.84
1533	18.4268	38.6492	6257.25
1534	18.4555	38.6483	6225.65
1535	18.4842	38.6475	6196.66
1536	18.5129	38.6466	6106.77
1537	18.5415	38.6458	6016.88
1538	18.5702	38.6449	5926.99
1539	18.5989	38.644	5837.11
1540	18.6275	38.6431	5747.22
1541	18.6562	38.6422	5725.74
1542	18.6849	38.6413	5667.02
1543	18.7135	38.6404	5596.11
1544	18.7422	38.6395	5525.21
1545	16.9623	38.6604	9378.06
1546	16.991	38.6599	9353.66
1547	17.0197	38.6594	9329.26
1548	17.0484	38.6589	9304.86
1549	17.0771	38.6584	9280.45
1550	17.1059	38.6579	9252.43
1551	17.1346	38.6574	9212.41
1552	17.1633	38.6569	9169.88
1553	17.192	38.6563	9127.34
1554	17.2207	38.6558	9084.8
1555	17.2494	38.6552	9042.27
1556	17.2781	38.6547	8991.3
1557	17.3068	38.6541	8934.74
1558	17.3355	38.6536	8879.28
1559	17.3643	38.653	8823.83
1560	17.393	38.6524	8768.37
1561	17.4217	38.6518	8712.92
1562	17.4504	38.6512	8653.81
1563	17.4791	38.6506	8607.29
1564	17.5078	38.65	8562.38
1565	17.5365	38.6494	8517.47
1566	17.5652	38.6487	8472.56
1567	17.5939	38.6481	8427.65
1568	17.6226	38.6475	8375.63
1569	17.6513	38.6468	8291.17
1570	17.68	38.6462	8205.54
1571	17.7087	38.6455	8119.92
1572	17.7374	38.6448	8034.29
1573	17.7661	38.6442	7948.67
1574	17.7948	38.6435	7861.94
1575	17.8234	38.6428	7677.04
1576	17.8521	38.6421	7484.89
1577	17.8808	38.6414	7292.75
1578	17.9095	38.6407	7100.6
1579	17.9382	38.64	6908.46
1580	17.9669	38.6392	6769.08
1581	17.9956	38.6385	6735.01
1582	18.0243	38.6378	6699.31
1583	18.053	38.637	6663.6
1584	18.0816	38.6363	6627.9
1585	18.1103	38.6355	6592.19
1586	18.139	38.6347	6552.67
1587	18.1677	38.634	6547.22
1588	18.1964	38.6332	6545.05
1589	18.225	38.6324	6542.87
1590	18.2537	38.6316	6540.69
1591	18.2824	38.6308	6538.52
1592	18.3111	38.63	6501.65
1593	18.3397	38.6292	6463.8
1594	18.3684	38.6284	6432.2
1595	18.3971	38.6275	6400.61
1596	18.4258	38.6267	6369.01
1597	18.4544	38.6258	6337.41
1598	18.4831	38.625	6293.36
1599	18.5118	38.6241	6203.48
1600	18.5404	38.6233	6113.59
1601	18.5691	38.6224	6023.7
1602	18.5977	38.6215	5933.81
1603	18.6264	38.6206	5843.92
1604	18.6551	38.6197	5725.14
1605	18.6837	38.6188	5684.32
1606	18.7124	38.6179	5613.41
1607	18.741	38.617	5542.51
1608	16.933	38.6384	9429
1609	16.9617	38.6379	9414.46
1610	16.9904	38.6374	9390.06
1611	17.0191	38.6369	9365.66
1612	17.0478	38.6364	9341.26
1613	17.0765	38.6359	9300.92
1614	17.1052	38.6354	9264.6
1615	17.1339	38.6349	9257.89
1616	17.1626	38.6344	9217.88
1617	17.1913	38.6338	9175.34
1618	17.22	38.6333	9132.81
1619	17.2487	38.6327	9090.27
1620	17.2774	38.6322	9039.31
1621	17.3061	38.6316	8968.06
1622	17.3348	38.631	8911.49
1623	17.3635	38.6305	8856.04
1624	17.3922	38.6299	8800.58
1625	17.4209	38.6293	8745.13
1626	17.4496	38.6287	8686.02
1627	17.4783	38.6281	8618.14
1628	17.507	38.6275	8571.61
1629	17.5357	38.6269	8526.7
1630	17.5644	38.6262	8481.79
1631	17.5931	38.6256	8436.89
1632	17.6218	38.625	8384.87
1633	17.6504	38.6243	8315.75
1634	17.6791	38.6237	8231.28
1635	17.7078	38.623	8145.66
1636	17.7365	38.6223	8060.03
1637	17.7652	38.6217	7974.41
1638	17.7939	38.621	7887.68
1639	17.8226	38.6203	7798.31
1640	17.8512	38.6196	7613.4
1641	17.8799	38.6189	7421.26
1642	17.9086	38.6182	7229.11
1643	17.9373	38.6175	7036.97
1644	17.966	38.6167	6897.59
1645	17.9946	38.616	6885.15
1646	18.0233	38.6153	6851.09
1647	18.052	38.6145	6815.38
1648	18.0807	38.6138	6779.68
1649	18.1093	38.613	6743.97
1650	18.138	38.6122	6704.46
1651	18.1667	38.6115	6655.77
1652	18.1954	38.6107	6650.32
1653	18.224	38.6099	6648.14
1654	18.2527	38.6091	6645.96
1655	18.2814	38.6083	6643.79
1656	18.31	38.6075	6606.91
1657	18.3387	38.6067	6486.57
1658	18.3674	38.6059	6448.73
1659	18.396	38.605	6417.13
1660	18.4247	38.6042	6385.53
1661	18.4533	38.6034	6353.94
1662	18.482	38.6025	6311.85
1663	18.5107	38.6016	6232.81
1664	18.5393	38.6008	6142.92
1665	18.568	38.5999	6053.04
1666	18.5966	38.599	5963.15
1667	18.6253	38.5981	5873.26
1668	18.6539	38.5973	5726.35
1669	18.6826	38.5964	5599.8
1670	18.7112	38.5954	5610.29
1671	18.7399	38.5945	5559.8
1672	16.9324	38.6159	9468.93
1673	16.9611	38.6154	9450.87
1674	16.9898	38.6149	9426.47
1675	17.0185	38.6144	9402.07
1676	17.0471	38.6139	9361.73
1677	17.0758	38.6134	9313.1
1678	17.1045	38.6129	9276.78
1679	17.1332	38.6124	9270.07
1680	17.1619	38.6118	9263.36
1681	17.1906	38.6113	9223.35
1682	17.2193	38.6108	9180.81
1683	17.248	38.6102	9138.28
1684	17.2767	38.6097	9087.31
1685	17.3054	38.6091	9016.06
1686	17.3341	38.6085	8944.81
1687	17.3628	38.608	8888.25
1688	17.3915	38.6074	8832.79
1689	17.4201	38.6068	8777.34
1690	17.4488	38.6062	8718.23
1691	17.4775	38.6056	8650.35
1692	17.5062	38.605	8582.47
1693	17.5349	38.6043	8535.94
1694	17.5636	38.6037	8491.03
1695	17.5923	38.6031	8446.12
1696	17.6209	38.6025	8394.1
1697	17.6496	38.6018	8324.98
1698	17.6783	38.6012	8255.86
1699	17.707	38.6005	8171.4
1700	17.7357	38.5998	8085.77
1701	17.7643	38.5992	8000.15
1702	17.793	38.5985	7913.42
1703	17.8217	38.5978	7824.05
1704	17.8504	38.5971	7734.68
1705	17.879	38.5964	7549.77
1706	17.9077	38.5957	7357.62
1707	17.9364	38.595	7165.48
1708	17.965	38.5942	7026.1
1709	17.9937	38.5935	7013.66
1710	18.0224	38.5928	7001.23
1711	18.051	38.592	6967.16
1712	18.0797	38.5913	6931.46
1713	18.1084	38.5905	6895.75
1714	18.137	38.5897	6856.24
1715	18.1657	38.589	6807.55
1716	18.1944	38.5882	6758.86
1717	18.223	38.5874	6753.41
1718	18.2517	38.5866	6751.23
1719	18.2803	38.5858	6749.05
1720	18.309	38.585	6712.18
1721	18.3377	38.5842	6591.84
1722	18.3663	38.5834	6471.5
1723	18.395	38.5825	6433.65
1724	18.4236	38.5817	6402.06
1725	18.4523	38.5809	6370.46
1726	18.4809	38.58	6328.37
1727	18.5096	38.5792	6261.06
1728	18.5382	38.5783	6172.26
1729	18.5669	38.5774	6082.37
1730	18.5955	38.5765	5992.48
1731	18.6241	38.5757	5902.6
1732	18.6528	38.5748	5731.9
1733	18.6814	38.5739	5558.35
1734	18.7101	38.573	5474.47
1735	18.7387	38.5721	5460.05
1736	16.9317	38.5933	9508.85
1737	16.9604	38.5929	9487.28
1738	16.9891	38.5924	9462.88
1739	17.0178	38.5919	9422.54
1740	17.0465	38.5914	9373.91
1741	17.0752	38.5909	9325.27
1742	17.1039	38.5904	9288.95
1743	17.1326	38.5899	9282.24
1744	17.1613	38.5893	9275.54
1745	17.1899	38.5888	9268.83
1746	17.2186	38.5883	9228.82
1747	17.2473	38.5877	9186.28
1748	17.276	38.5871	9135.31
1749	17.3047	38.5866	9064.07
1750	17.3334	38.586	8992.82
1751	17.362	38.5854	8921.57
1752	17.3907	38.5849	8865
1753	17.4194	38.5843	8809.55
1754	17.4481	38.5837	8750.44
1755	17.4767	38.5831	8682.56
1756	17.5054	38.5825	8614.68
1757	17.5341	38.5818	8546.79
1758	17.5628	38.5812	8500.27
1759	17.5914	38.5806	8455.36
1760	17.6201	38.5799	8403.34
1761	17.6488	38.5793	8334.22
1762	17.6775	38.5786	8265.1
1763	17.7061	38.578	8195.98
1764	17.7348	38.5773	8111.51
1765	17.7635	38.5766	8025.89
1766	17.7921	38.576	7939.16
1767	17.8208	38.5753	7849.79
1768	17.8495	38.5746	7760.42
1769	17.8781	38.5739	7671.04
1770	17.9068	38.5732	7486.13
1771	17.9355	38.5725	7293.99
1772	17.9641	38.5717	7154.61
1773	17.9928	38.571	7142.17
1774	18.0214	38.5703	7129.74
1775	18.0501	38.5695	7117.31
1776	18.0787	38.5688	7083.24
1777	18.1074	38.568	7047.53
1778	18.1361	38.5672	7008.02
1779	18.1647	38.5665	6959.33
1780	18.1934	38.5657	6910.64
1781	18.222	38.5649	6861.95
1782	18.2507	38.5641	6856.5
1783	18.2793	38.5633	6854.32
1784	18.308	38.5625	6817.45
1785	18.3366	38.5617	6697.11
1786	18.3653	38.5609	6576.77
1787	18.3939	38.5601	6456.42
1788	18.4225	38.5592	6418.58
1789	18.4512	38.5584	6386.98
1790	18.4798	38.5575	6344.9
1791	18.5085	38.5567	6277.58
1792	18.5371	38.5558	6201.6
1793	18.5657	38.5549	6111.71
1794	18.5944	38.5541	6021.82
1795	18.623	38.5532	5911.01
1796	18.6516	38.5523	5737.45
1797	18.6803	38.5514	5563.89
1798	18.7089	38.5505	5390.34
1799	16.9311	38.5708	9548.08
1800	16.9598	38.5703	9523.68
1801	16.9885	38.5699	9483.35
1802	17.0172	38.5694	9434.71
1803	17.0459	38.5689	9386.08
1804	17.0745	38.5684	9337.45
1805	17.1032	38.5679	9301.13
1806	17.1319	38.5673	9294.42
1807	17.1606	38.5668	9287.71
1808	17.1893	38.5663	9281
1809	17.2179	38.5657	9274.3
1810	17.2466	38.5652	9234.28
1811	17.2753	38.5646	9183.32
1812	17.304	38.5641	9112.07
1813	17.3326	38.5635	9040.82
1814	17.3613	38.5629	8969.57
1815	17.39	38.5623	8898.32
1816	17.4186	38.5618	8841.76
1817	17.4473	38.5612	8782.65
1818	17.476	38.5606	8714.77
1819	17.5046	38.56	8646.89
1820	17.5333	38.5593	8579
1821	17.562	38.5587	8511.12
1822	17.5906	38.5581	8464.59
1823	17.6193	38.5574	8412.58
1824	17.648	38.5568	8343.45
1825	17.6766	38.5561	8274.33
1826	17.7053	38.5555	8205.21
1827	17.7339	38.5548	8136.09
1828	17.7626	38.5541	8051.63
1829	17.7913	38.5535	7964.9
1830	17.8199	38.5528	7875.53
1831	17.8486	38.5521	7786.16
1832	17.8772	38.5514	7696.78
1833	17.9059	38.5507	7607.41
1834	17.9345	38.55	7422.5
1835	17.9632	38.5492	7283.12
1836	17.9918	38.5485	7270.68
1837	18.0205	38.5478	7258.25
1838	18.0491	38.547	7245.82
1839	18.0778	38.5463	7233.38
1840	18.1064	38.5455	7199.32
1841	18.1351	38.5448	7159.8
1842	18.1637	38.544	7111.11
1843	18.1924	38.5432	7062.42
1844	18.221	38.5424	7013.73
1845	18.2497	38.5416	6965.04
1846	18.2783	38.5408	6959.59
1847	18.3069	38.54	6922.72
1848	18.3356	38.5392	6802.38
1849	18.3642	38.5384	6682.04
1850	18.3928	38.5376	6561.69
1851	18.4215	38.5367	6441.35
1852	18.4501	38.5359	6403.51
1853	18.4787	38.535	6361.42
1854	18.5074	38.5342	6294.1
1855	18.536	38.5333	6226.79
1856	18.5646	38.5324	6141.05
1857	18.5933	38.5316	6051.16
1858	18.6219	38.5307	5916.55
1859	18.6505	38.5298	5743
1860	18.6791	38.5289	5569.44
1861	18.7078	38.528	5395.88
1862	16.9019	38.5488	9591.09
1863	16.9305	38.5483	9584.49
1864	16.9592	38.5478	9544.15
1865	16.9879	38.5473	9495.52
1866	17.0166	38.5469	9446.89
1867	17.0452	38.5464	9398.26
1868	17.0739	38.5459	9349.62
1869	17.1026	38.5453	9313.3
1870	17.1312	38.5448	9306.59
1871	17.1599	38.5443	9299.89
1872	17.1886	38.5438	9293.18
1873	17.2172	38.5432	9286.47
1874	17.2459	38.5427	9279.77
1875	17.2746	38.5421	9231.32
1876	17.3032	38.5416	9160.07
1877	17.3319	38.541	9088.83
1878	17.3606	38.5404	9017.58
1879	17.3892	38.5398	8946.33
1880	17.4179	38.5393	8875.08
1881	17.4465	38.5387	8814.86
1882	17.4752	38.5381	8746.98
1883	17.5039	38.5374	8679.1
1884	17.5325	38.5368	8611.21
1885	17.5612	38.5362	8543.33
1886	17.5898	38.5356	8475.45
1887	17.6185	38.5349	8421.81
1888	17.6471	38.5343	8352.69
1889	17.6758	38.5336	8283.57
1890	17.7044	38.533	8214.45
1891	17.7331	38.5323	8145.33
1892	17.7617	38.5316	8076.21
1893	17.7904	38.531	7990.64
1894	17.819	38.5303	7901.27
1895	17.8477	38.5296	7811.9
1896	17.8763	38.5289	7722.52
1897	17.905	38.5282	7633.15
1898	17.9336	38.5275	7543.77
1899	17.9623	38.5267	7411.63
1900	17.9909	38.526	7399.19
1901	18.0196	38.5253	7386.76
1902	18.0482	38.5245	7374.33
1903	18.0768	38.5238	7361.89
1904	18.1055	38.523	7349.46
1905	18.1341	38.5223	7311.58
1906	18.1627	38.5215	7262.89
1907	18.1914	38.5207	7214.2
1908	18.22	38.5199	7165.51
1909	18.2486	38.5191	7116.83
1910	18.2773	38.5183	7068.14
1911	18.3059	38.5175	7027.99
1912	18.3345	38.5167	6907.65
1913	18.3632	38.5159	6787.31
1914	18.3918	38.5151	6666.96
1915	18.4204	38.5142	6546.62
1916	18.449	38.5134	6426.28
1917	18.4777	38.5125	6377.94
1918	18.5063	38.5117	6310.63
1919	18.5349	38.5108	6243.31
1920	18.5635	38.51	6170.39
1921	18.5921	38.5091	6080.5
1922	18.6208	38.5082	5922.1
1923	18.6494	38.5073	5748.55
1924	16.9013	38.5263	9631.02
1925	16.9299	38.5258	9596.39
1926	16.9586	38.5253	9545.61
1927	16.9873	38.5248	9496.98
1928	17.0159	38.5243	9448.35
1929	17.0446	38.5238	9399.72
1930	17.0733	38.5233	9351.08
1931	17.1019	38.5228	9300.87
1932	17.1306	38.5223	9290.83
1933	17.1592	38.5218	9284.12
1934	17.1879	38.5212	9277.42
1935	17.2165	38.5207	9270.71
1936	17.2452	38.5202	9264
1937	17.2739	38.5196	9247.66
1938	17.3025	38.5191	9178.64
1939	17.3312	38.5185	9107.4
1940	17.3598	38.5179	9036.15
1941	17.3885	38.5173	8964.9
1942	17.4171	38.5167	8893.65
1943	17.4458	38.5161	8839.69
1944	17.4744	38.5155	8775.72
1945	17.5031	38.5149	8707.83
1946	17.5317	38.5143	8639.95
1947	17.5604	38.5137	8572.07
1948	17.589	38.5131	8504.18
1949	17.6177	38.5124	8431.81
1950	17.6463	38.5118	8361.7
1951	17.675	38.5111	8292.58
1952	17.7036	38.5105	8223.46
1953	17.7322	38.5098	8154.34
1954	17.7609	38.5091	8085.22
1955	17.7895	38.5085	8005.68
1956	17.8182	38.5078	7915.24
1957	17.8468	38.5071	7825.86
1958	17.8754	38.5064	7736.49
1959	17.9041	38.5057	7647.12
1960	17.9327	38.505	7557.74
1961	17.9613	38.5042	7499.49
1962	17.99	38.5035	7489.1
1963	18.0186	38.5028	7476.67
1964	18.0472	38.502	7464.23
1965	18.0759	38.5013	7451.8
1966	18.1045	38.5005	7439.36
1967	18.1331	38.4998	7425.65
1968	18.1618	38.499	7379.2
1969	18.1904	38.4982	7330.52
1970	18.219	38.4974	7281.83
1971	18.2476	38.4966	7233.14
1972	18.2763	38.4958	7184.45
1973	18.3049	38.495	7111.27
1974	18.3335	38.4942	6985.36
1975	18.3621	38.4934	6865.02
1976	18.3907	38.4926	6744.68
1977	18.4193	38.4917	6624.33
1978	18.448	38.4909	6503.99
1979	18.4766	38.4901	6408.4
1980	18.5052	38.4892	6338.07
1981	18.5338	38.4883	6259.83
1982	18.5624	38.4875	6192.52
1983	18.591	38.4866	6101.21
1984	16.9007	38.5037	9635.32
1985	16.9293	38.5033	9609.56
1986	16.958	38.5028	9530.49
1987	16.9866	38.5023	9479.72
1988	17.0153	38.5018	9431.09
1989	17.044	38.5013	9382.45
1990	17.0726	38.5008	9333.82
1991	17.1013	38.5003	9283.61
1992	17.1299	38.4998	9229.58
1993	17.1586	38.4993	9219.54
1994	17.1872	38.4987	9212.83
1995	17.2159	38.4982	9206.12
1996	17.2445	38.4977	9199.42
1997	17.2732	38.4971	9183.08
1998	17.3018	38.4965	9143.56
1999	17.3304	38.496	9074.54
[truncated: 8,673 more rows]
