# Supplementary material for: The Calabrian Arc: three-dimensional modelling of the subduction interface
Source: Sci Rep. 2017 Aug 21;7:8887. doi: 10.1038/s41598-017-09074-8 (PMC5567100; doi:10.1038/s41598-017-09074-8)
Supplement: Supplementary file 3 — Dataset 2 [file 41598_2017_9074_MOESM3_ESM.xls]

## Sheet: Foglio1
POINTID	X	Y	Z	Patch_Name
1	17.0852	35.7094	-5834.54	CSI_DDM_patch00
2	17.0867	35.7186	-5835.56	CSI_DDM_patch00
3	17.082	35.7093	-5834.46	CSI_DDM_patch00
4	17.0896	35.7094	-5834.58	CSI_DDM_patch00
5	17.0942	35.7095	-5834.53	CSI_DDM_patch00
6	17.1033	35.7184	-5835.18	CSI_DDM_patch00
7	17.0871	35.7322	-5837.61	CSI_DDM_patch00
8	17.0705	35.7324	-5838.14	CSI_DDM_patch00
9	17.0701	35.7189	-5836.03	CSI_DDM_patch00
10	17.0774	35.7093	-5834.02	CSI_DDM_patch00
11	17.0771	35.7093	-5834.01	CSI_DDM_patch00
12	17.0681	35.7104	-5835.29	CSI_DDM_patch00
13	17.0571	35.7117	-5834.64	CSI_DDM_patch00
14	17.0536	35.7192	-5836.24	CSI_DDM_patch00
15	17.0539	35.7327	-5838.71	CSI_DDM_patch00
16	17.0373	35.733	-5839.41	CSI_DDM_patch00
17	17.037	35.7195	-5837.48	CSI_DDM_patch00
18	17.0474	35.7129	-5835.84	CSI_DDM_patch00
19	17.033	35.7147	-5837.28	CSI_DDM_patch00
20	17.0204	35.7198	-5837.75	CSI_DDM_patch00
21	17.0149	35.7199	-5837.29	CSI_DDM_patch00
22	17.0208	35.7333	-5839.85	CSI_DDM_patch00
23	17.0211	35.7468	-5842.26	CSI_DDM_patch00
24	17.0045	35.7471	-5842.71	CSI_DDM_patch00
25	17.0042	35.7336	-5840.12	CSI_DDM_patch00
26	17.0121	35.7199	-5837.29	CSI_DDM_patch00
27	17.0038	35.7201	-5837.9	CSI_DDM_patch00
28	16.9983	35.7201	-5837.52	CSI_DDM_patch00
29	16.9956	35.7202	-5837.48	CSI_DDM_patch00
30	16.9876	35.7338	-5840.51	CSI_DDM_patch00
31	16.9873	35.7203	-5838.23	CSI_DDM_patch00
32	16.9817	35.7204	-5837.86	CSI_DDM_patch00
33	16.979	35.7205	-5837.84	CSI_DDM_patch00
34	16.971	35.7341	-5841.14	CSI_DDM_patch00
35	16.9707	35.7206	-5839.14	CSI_DDM_patch00
36	16.9652	35.7207	-5839.25	CSI_DDM_patch00
37	16.9545	35.7344	-5841.62	CSI_DDM_patch00
38	16.9548	35.7479	-5843.79	CSI_DDM_patch00
39	16.9382	35.7482	-5843.53	CSI_DDM_patch00
40	16.9379	35.7347	-5840.83	CSI_DDM_patch00
41	16.9382	35.7225	-5839.87	CSI_DDM_patch00
42	16.9267	35.7281	-5837.8	CSI_DDM_patch00
43	16.9213	35.7349	-5838.84	CSI_DDM_patch00
44	16.9239	35.7286	-5837.77	CSI_DDM_patch00
45	16.918	35.7297	-5837.73	CSI_DDM_patch00
46	16.9131	35.7307	-5836.56	CSI_DDM_patch00
47	16.9116	35.731	-5836.58	CSI_DDM_patch00
48	16.9047	35.7352	-5838.77	CSI_DDM_patch00
49	16.9069	35.7319	-5838.05	CSI_DDM_patch00
50	16.8968	35.7338	-5839.63	CSI_DDM_patch00
51	16.905	35.7487	-5842.93	CSI_DDM_patch00
52	16.9216	35.7484	-5843	CSI_DDM_patch00
53	16.9219	35.762	-5846.46	CSI_DDM_patch00
54	16.9054	35.7622	-5846.4	CSI_DDM_patch00
55	16.8888	35.7625	-5846.21	CSI_DDM_patch00
56	16.8891	35.776	-5849.66	CSI_DDM_patch00
57	16.9057	35.7757	-5849.91	CSI_DDM_patch00
58	16.9223	35.7755	-5849.92	CSI_DDM_patch00
59	16.9385	35.7617	-5846.57	CSI_DDM_patch00
60	16.9389	35.7752	-5849.88	CSI_DDM_patch00
61	16.9226	35.789	-5853.64	CSI_DDM_patch00
62	16.906	35.7893	-5853.65	CSI_DDM_patch00
63	16.8894	35.7895	-5853.39	CSI_DDM_patch00
64	16.8897	35.803	-5857.85	CSI_DDM_patch00
65	16.8731	35.8033	-5857.35	CSI_DDM_patch00
66	16.8728	35.7898	-5852.94	CSI_DDM_patch00
67	16.8725	35.7763	-5849.15	CSI_DDM_patch00
68	16.8722	35.7627	-5845.67	CSI_DDM_patch00
69	16.8559	35.7765	-5848.51	CSI_DDM_patch00
70	16.8556	35.763	-5844.93	CSI_DDM_patch00
71	16.8393	35.7768	-5847.54	CSI_DDM_patch00
72	16.839	35.7633	-5843.79	CSI_DDM_patch00
73	16.8227	35.777	-5846.12	CSI_DDM_patch00
74	16.8224	35.7635	-5841.38	CSI_DDM_patch00
75	16.8301	35.7519	-5840.64	CSI_DDM_patch00
76	16.8334	35.751	-5840.59	CSI_DDM_patch00
77	16.8387	35.7497	-5841.25	CSI_DDM_patch00
78	16.8553	35.7495	-5841.05	CSI_DDM_patch00
79	16.8491	35.7468	-5840.84	CSI_DDM_patch00
80	16.8543	35.7454	-5840.75	CSI_DDM_patch00
81	16.8596	35.7439	-5840.81	CSI_DDM_patch00
82	16.8719	35.7492	-5842.41	CSI_DDM_patch00
83	16.8683	35.7416	-5841.22	CSI_DDM_patch00
84	16.8753	35.7397	-5841.26	CSI_DDM_patch00
85	16.8885	35.749	-5843.14	CSI_DDM_patch00
86	16.8911	35.7354	-5840.16	CSI_DDM_patch00
87	16.8176	35.7553	-5837.48	CSI_DDM_patch00
88	16.8176	35.7553	-5837.48	CSI_DDM_patch00
89	16.8124	35.7567	-5836.59	CSI_DDM_patch00
90	16.8124	35.7567	-5836.59	CSI_DDM_patch00
91	16.8059	35.7638	-5838.87	CSI_DDM_patch00
92	16.8071	35.7582	-5838.03	CSI_DDM_patch00
93	16.8019	35.7596	-5837.06	CSI_DDM_patch00
94	16.8019	35.7596	-5837.06	CSI_DDM_patch00
95	16.8019	35.7596	-5837.06	CSI_DDM_patch00
96	16.8016	35.7597	-5837.07	CSI_DDM_patch00
97	16.7893	35.764	-5841.35	CSI_DDM_patch00
98	16.7704	35.7681	-5842.45	CSI_DDM_patch00
99	16.7896	35.7775	-5844.87	CSI_DDM_patch00
100	16.773	35.7778	-5844.1	CSI_DDM_patch00
101	16.7564	35.778	-5840.71	CSI_DDM_patch00
102	16.7567	35.7915	-5845.74	CSI_DDM_patch00
103	16.7401	35.7918	-5844.06	CSI_DDM_patch00
104	16.7398	35.7783	-5839.55	CSI_DDM_patch00
105	16.7442	35.7752	-5837.45	CSI_DDM_patch00
106	16.744	35.7752	-5837.45	CSI_DDM_patch00
107	16.7343	35.7783	-5839.6	CSI_DDM_patch00
108	16.7285	35.7795	-5838.59	CSI_DDM_patch00
109	16.7235	35.792	-5842.99	CSI_DDM_patch00
110	16.7284	35.7795	-5838.59	CSI_DDM_patch00
111	16.7283	35.7795	-5838.59	CSI_DDM_patch00
112	16.7095	35.7854	-5839.84	CSI_DDM_patch00
113	16.7069	35.7922	-5840.36	CSI_DDM_patch00
114	16.7022	35.7866	-5837.61	CSI_DDM_patch00
115	16.7022	35.7866	-5837.61	CSI_DDM_patch00
116	16.6969	35.788	-5836.7	CSI_DDM_patch00
117	16.6969	35.788	-5836.7	CSI_DDM_patch00
118	16.6966	35.7881	-5836.72	CSI_DDM_patch00
119	16.6903	35.7925	-5838.85	CSI_DDM_patch00
120	16.6906	35.806	-5843.7	CSI_DDM_patch00
121	16.7072	35.8058	-5845.22	CSI_DDM_patch00
122	16.7238	35.8055	-5847.07	CSI_DDM_patch00
123	16.7404	35.8053	-5848.63	CSI_DDM_patch00
124	16.7241	35.819	-5851.59	CSI_DDM_patch00
125	16.7075	35.8193	-5849.92	CSI_DDM_patch00
126	16.7078	35.8328	-5854.72	CSI_DDM_patch00
127	16.7244	35.8326	-5856.45	CSI_DDM_patch00
128	16.7407	35.8188	-5853.19	CSI_DDM_patch00
129	16.757	35.805	-5850.24	CSI_DDM_patch00
130	16.7573	35.8186	-5854.79	CSI_DDM_patch00
131	16.7736	35.8048	-5851.74	CSI_DDM_patch00
132	16.7739	35.8183	-5856.24	CSI_DDM_patch00
133	16.7576	35.8321	-5859.96	CSI_DDM_patch00
134	16.741	35.8323	-5858.22	CSI_DDM_patch00
135	16.7413	35.8458	-5863.65	CSI_DDM_patch00
136	16.7247	35.8461	-5861.8	CSI_DDM_patch00
137	16.7081	35.8463	-5859.98	CSI_DDM_patch00
138	16.7084	35.8598	-5866.04	CSI_DDM_patch00
139	16.6918	35.8601	-5864.18	CSI_DDM_patch00
140	16.692	35.8736	-5870.63	CSI_DDM_patch00
141	16.7087	35.8734	-5872.48	CSI_DDM_patch00
142	16.725	35.8596	-5867.93	CSI_DDM_patch00
143	16.7253	35.8731	-5874.15	CSI_DDM_patch00
144	16.7089	35.8869	-5878.41	CSI_DDM_patch00
145	16.6923	35.8871	-5876.67	CSI_DDM_patch00
146	16.6757	35.8873	-5874.9	CSI_DDM_patch00
147	16.676	35.9009	-5880.99	CSI_DDM_patch00
148	16.6594	35.9011	-5879.21	CSI_DDM_patch00
149	16.6597	35.9146	-5885.33	CSI_DDM_patch00
150	16.6763	35.9144	-5887.12	CSI_DDM_patch00
151	16.66	35.9281	-5891.44	CSI_DDM_patch00
152	16.6766	35.9279	-5893.21	CSI_DDM_patch00
153	16.6929	35.9141	-5888.86	CSI_DDM_patch00
154	16.6932	35.9277	-5894.92	CSI_DDM_patch00
155	16.6769	35.9414	-5899.26	CSI_DDM_patch00
156	16.6602	35.9416	-5897.52	CSI_DDM_patch00
157	16.6436	35.9419	-5895.72	CSI_DDM_patch00
158	16.6439	35.9554	-5901.78	CSI_DDM_patch00
159	16.6605	35.9552	-5903.56	CSI_DDM_patch00
160	16.6771	35.9549	-5905.27	CSI_DDM_patch00
161	16.6608	35.9687	-5909.58	CSI_DDM_patch00
162	16.6442	35.9689	-5907.82	CSI_DDM_patch00
163	16.6445	35.9824	-5913.83	CSI_DDM_patch00
164	16.6278	35.9827	-5912.01	CSI_DDM_patch00
165	16.6275	35.9691	-5905.99	CSI_DDM_patch00
166	16.6273	35.9556	-5899.94	CSI_DDM_patch00
167	16.627	35.9421	-5893.88	CSI_DDM_patch00
168	16.6106	35.9558	-5898.04	CSI_DDM_patch00
169	16.6109	35.9694	-5904.08	CSI_DDM_patch00
170	16.5943	35.9696	-5902.08	CSI_DDM_patch00
171	16.594	35.9561	-5896.04	CSI_DDM_patch00
172	16.5777	35.9698	-5899.9	CSI_DDM_patch00
173	16.5779	35.9833	-5905.88	CSI_DDM_patch00
174	16.5613	35.9835	-5903.39	CSI_DDM_patch00
175	16.5616	35.9971	-5909.28	CSI_DDM_patch00
176	16.5449	35.9973	-5906.26	CSI_DDM_patch00
177	16.5447	35.9838	-5900.45	CSI_DDM_patch00
178	16.561	35.97	-5897.46	CSI_DDM_patch00
179	16.5774	35.9563	-5893.89	CSI_DDM_patch00
180	16.5937	35.9425	-5890	CSI_DDM_patch00
181	16.6104	35.9423	-5891.98	CSI_DDM_patch00
182	16.6267	35.9286	-5887.8	CSI_DDM_patch00
183	16.6101	35.9288	-5885.92	CSI_DDM_patch00
184	16.5935	35.929	-5883.95	CSI_DDM_patch00
185	16.6098	35.9153	-5879.86	CSI_DDM_patch00
186	16.6264	35.9151	-5881.71	CSI_DDM_patch00
187	16.6431	35.9148	-5883.53	CSI_DDM_patch00
188	16.6433	35.9284	-5889.64	CSI_DDM_patch00
189	16.6428	35.9013	-5877.42	CSI_DDM_patch00
190	16.6591	35.8876	-5873.14	CSI_DDM_patch00
191	16.6754	35.8738	-5868.71	CSI_DDM_patch00
192	16.6588	35.8741	-5866.9	CSI_DDM_patch00
193	16.6752	35.8603	-5862.29	CSI_DDM_patch00
194	16.6915	35.8466	-5858.24	CSI_DDM_patch00
195	16.6749	35.8468	-5856.52	CSI_DDM_patch00
196	16.6912	35.833	-5853.08	CSI_DDM_patch00
197	16.6909	35.8195	-5848.32	CSI_DDM_patch00
198	16.6746	35.8333	-5851.46	CSI_DDM_patch00
199	16.6583	35.847	-5854.97	CSI_DDM_patch00
200	16.6585	35.8605	-5860.57	CSI_DDM_patch00
201	16.6422	35.8743	-5865.18	CSI_DDM_patch00
202	16.6425	35.8878	-5871.35	CSI_DDM_patch00
203	16.6259	35.888	-5869.58	CSI_DDM_patch00
204	16.6262	35.9015	-5875.65	CSI_DDM_patch00
205	16.6095	35.9018	-5873.91	CSI_DDM_patch00
206	16.5932	35.9155	-5877.95	CSI_DDM_patch00
207	16.5929	35.902	-5872.09	CSI_DDM_patch00
208	16.6093	35.8883	-5867.87	CSI_DDM_patch00
209	16.6256	35.8745	-5863.51	CSI_DDM_patch00
210	16.6419	35.8608	-5859	CSI_DDM_patch00
211	16.6253	35.861	-5857.57	CSI_DDM_patch00
212	16.6417	35.8472	-5853.66	CSI_DDM_patch00
213	16.658	35.8335	-5850.05	CSI_DDM_patch00
214	16.6743	35.8198	-5846.79	CSI_DDM_patch00
215	16.674	35.8062	-5842.54	CSI_DDM_patch00
216	16.6848	35.7926	-5838.96	CSI_DDM_patch00
217	16.6707	35.7951	-5839.79	CSI_DDM_patch00
218	16.6707	35.7951	-5839.79	CSI_DDM_patch00
219	16.6707	35.7951	-5839.79	CSI_DDM_patch00
220	16.6681	35.7958	-5839.93	CSI_DDM_patch00
221	16.6574	35.8065	-5840.5	CSI_DDM_patch00
222	16.6573	35.7997	-5838.39	CSI_DDM_patch00
223	16.6549	35.7993	-5838.41	CSI_DDM_patch00
224	16.6497	35.8007	-5836.59	CSI_DDM_patch00
225	16.6497	35.8007	-5836.59	CSI_DDM_patch00
226	16.6444	35.8021	-5838.61	CSI_DDM_patch00
227	16.6408	35.8067	-5839.23	CSI_DDM_patch00
228	16.6391	35.8035	-5838.94	CSI_DDM_patch00
229	16.6339	35.805	-5838.34	CSI_DDM_patch00
230	16.6298	35.8061	-5837.07	CSI_DDM_patch00
231	16.6411	35.8202	-5843.97	CSI_DDM_patch00
232	16.6245	35.8204	-5842.91	CSI_DDM_patch00
233	16.6248	35.834	-5847.61	CSI_DDM_patch00
234	16.6082	35.8342	-5846.71	CSI_DDM_patch00
235	16.6079	35.8207	-5841.93	CSI_DDM_patch00
236	16.6129	35.8106	-5839.53	CSI_DDM_patch00
237	16.6076	35.812	-5839.83	CSI_DDM_patch00
238	16.6024	35.8134	-5839.81	CSI_DDM_patch00
239	16.5971	35.8149	-5840.12	CSI_DDM_patch00
240	16.5913	35.8209	-5841.01	CSI_DDM_patch00
241	16.5916	35.8344	-5846.01	CSI_DDM_patch00
242	16.5814	35.8191	-5841.06	CSI_DDM_patch00
243	16.5866	35.8177	-5840.75	CSI_DDM_patch00
244	16.5919	35.8163	-5840.45	CSI_DDM_patch00
245	16.575	35.8346	-5845.44	CSI_DDM_patch00
246	16.5747	35.8211	-5842.19	CSI_DDM_patch00
247	16.5656	35.8233	-5841.32	CSI_DDM_patch00
248	16.563	35.824	-5841.54	CSI_DDM_patch00
249	16.5584	35.8348	-5844.44	CSI_DDM_patch00
250	16.5498	35.8276	-5841.99	CSI_DDM_patch00
251	16.5418	35.835	-5842.26	CSI_DDM_patch00
252	16.5446	35.829	-5841.64	CSI_DDM_patch00
253	16.5393	35.8304	-5841.36	CSI_DDM_patch00
254	16.5344	35.8317	-5841.76	CSI_DDM_patch00
255	16.5254	35.8488	-5845.89	CSI_DDM_patch00
256	16.542	35.8486	-5847.23	CSI_DDM_patch00
257	16.5257	35.8623	-5848.99	CSI_DDM_patch00
258	16.5091	35.8625	-5845.81	CSI_DDM_patch00
259	16.5088	35.849	-5842.93	CSI_DDM_patch00
260	16.4925	35.8627	-5841.79	CSI_DDM_patch00
261	16.4922	35.8492	-5839.68	CSI_DDM_patch00
262	16.4759	35.8629	-5837.34	CSI_DDM_patch00
263	16.4756	35.8494	-5837.55	CSI_DDM_patch00
264	16.4813	35.8465	-5837.43	CSI_DDM_patch00
265	16.482	35.8463	-5837.4	CSI_DDM_patch00
266	16.4764	35.848	-5837.6	CSI_DDM_patch00
267	16.4705	35.8498	-5837.6	CSI_DDM_patch00
268	16.4681	35.8506	-5837.63	CSI_DDM_patch00
269	16.4691	35.8503	-5837.69	CSI_DDM_patch00
270	16.4608	35.8528	-5834.62	CSI_DDM_patch00
271	16.4592	35.8631	-5832.06	CSI_DDM_patch00
272	16.4595	35.8766	-5831.08	CSI_DDM_patch00
273	16.4761	35.8764	-5838.7	CSI_DDM_patch00
274	16.4597	35.8902	-5832.17	CSI_DDM_patch00
275	16.4764	35.89	-5841.3	CSI_DDM_patch00
276	16.46	35.9037	-5834.91	CSI_DDM_patch00
277	16.4434	35.9039	-5821.96	CSI_DDM_patch00
278	16.4431	35.8904	-5820.15	CSI_DDM_patch00
279	16.4268	35.9041	-5805.95	CSI_DDM_patch00
280	16.4265	35.8906	-5804.59	CSI_DDM_patch00
281	16.4429	35.8768	-5821.51	CSI_DDM_patch00
282	16.4426	35.8633	-5829.43	CSI_DDM_patch00
283	16.4489	35.8565	-5830.98	CSI_DDM_patch00
284	16.4453	35.8576	-5831.04	CSI_DDM_patch00
285	16.4403	35.8591	-5832.69	CSI_DDM_patch00
286	16.4384	35.8597	-5834.62	CSI_DDM_patch00
287	16.4383	35.8597	-5834.62	CSI_DDM_patch00
288	16.4345	35.8609	-5828.08	CSI_DDM_patch00
289	16.4321	35.8616	-5826.08	CSI_DDM_patch00
290	16.4304	35.8621	-5825.6	CSI_DDM_patch00
291	16.4272	35.8638	-5821.73	CSI_DDM_patch00
292	16.4263	35.877	-5806.48	CSI_DDM_patch00
293	16.4099	35.8908	-5784.67	CSI_DDM_patch00
294	16.4101	35.9043	-5786.17	CSI_DDM_patch00
295	16.3935	35.9045	-5763.69	CSI_DDM_patch00
296	16.3933	35.891	-5759.52	CSI_DDM_patch00
297	16.3988	35.8784	-5770.09	CSI_DDM_patch00
298	16.3998	35.8779	-5769.85	CSI_DDM_patch00
299	16.4014	35.8773	-5771.42	CSI_DDM_patch00
300	16.4097	35.8772	-5784.52	CSI_DDM_patch00
301	16.4137	35.8707	-5793.68	CSI_DDM_patch00
302	16.4148	35.8702	-5794.27	CSI_DDM_patch00
303	16.413	35.8711	-5794.12	CSI_DDM_patch00
304	16.405	35.8752	-5779.26	CSI_DDM_patch00
305	16.386	35.885	-5742.2	CSI_DDM_patch00
306	16.3855	35.8853	-5741.79	CSI_DDM_patch00
307	16.3851	35.8854	-5742.14	CSI_DDM_patch00
308	16.3767	35.8911	-5731.18	CSI_DDM_patch00
309	16.3715	35.8925	-5715.76	CSI_DDM_patch00
310	16.3769	35.9047	-5738.57	CSI_DDM_patch00
311	16.3714	35.8925	-5715.92	CSI_DDM_patch00
312	16.3629	35.8981	-5718.1	CSI_DDM_patch00
313	16.3603	35.9049	-5714.31	CSI_DDM_patch00
314	16.3576	35.8999	-5712.75	CSI_DDM_patch00
315	16.3457	35.9062	-5677.49	CSI_DDM_patch00
316	16.3605	35.9184	-5715.1	CSI_DDM_patch00
317	16.3439	35.9186	-5686.34	CSI_DDM_patch00
318	16.3437	35.9073	-5677.45	CSI_DDM_patch00
319	16.3298	35.9148	-5660.31	CSI_DDM_patch00
320	16.3273	35.9187	-5657.98	CSI_DDM_patch00
321	16.3159	35.9222	-5631.93	CSI_DDM_patch00
322	16.3275	35.9323	-5653.86	CSI_DDM_patch00
323	16.3109	35.9324	-5622.67	CSI_DDM_patch00
324	16.3111	35.946	-5623.34	CSI_DDM_patch00
325	16.3277	35.9458	-5653.57	CSI_DDM_patch00
326	16.3113	35.9595	-5620.98	CSI_DDM_patch00
327	16.2947	35.9597	-5588.82	CSI_DDM_patch00
328	16.2945	35.9461	-5592.16	CSI_DDM_patch00
329	16.302	35.9296	-5612.93	CSI_DDM_patch00
330	16.3108	35.9257	-5622.46	CSI_DDM_patch00
331	16.2881	35.937	-5584.96	CSI_DDM_patch00
332	16.2778	35.9463	-5556.31	CSI_DDM_patch00
333	16.2742	35.9444	-5554.78	CSI_DDM_patch00
334	16.2603	35.9519	-5521.56	CSI_DDM_patch00
335	16.2781	35.9598	-5556.23	CSI_DDM_patch00
336	16.2614	35.96	-5521.83	CSI_DDM_patch00
337	16.2531	35.9557	-5508.89	CSI_DDM_patch00
338	16.2464	35.9593	-5494.12	CSI_DDM_patch00
339	16.2616	35.9735	-5521.91	CSI_DDM_patch00
340	16.245	35.9737	-5490.45	CSI_DDM_patch00
341	16.2448	35.9602	-5496.38	CSI_DDM_patch00
342	16.2325	35.9667	-5467.64	CSI_DDM_patch00
343	16.2284	35.9739	-5458.43	CSI_DDM_patch00
344	16.2279	35.9692	-5459.74	CSI_DDM_patch00
345	16.2201	35.974	-5439.02	CSI_DDM_patch00
346	16.2286	35.9874	-5459.93	CSI_DDM_patch00
347	16.2452	35.9872	-5489.5	CSI_DDM_patch00
348	16.2288	36.0009	-5458.18	CSI_DDM_patch00
349	16.2122	36.0011	-5428.41	CSI_DDM_patch00
350	16.212	35.9876	-5430.68	CSI_DDM_patch00
351	16.2186	35.9741	-5440.24	CSI_DDM_patch00
352	16.2047	35.9815	-5420.67	CSI_DDM_patch00
353	16.1953	35.9877	-5394.88	CSI_DDM_patch00
354	16.1955	36.0013	-5399.8	CSI_DDM_patch00
355	16.1957	36.0148	-5398.16	CSI_DDM_patch00
356	16.2124	36.0146	-5426.83	CSI_DDM_patch00
357	16.1959	36.0283	-5395.89	CSI_DDM_patch00
358	16.1793	36.0285	-5366.83	CSI_DDM_patch00
359	16.1795	36.042	-5364.04	CSI_DDM_patch00
360	16.1628	36.0422	-5334.22	CSI_DDM_patch00
361	16.1626	36.0286	-5338.46	CSI_DDM_patch00
362	16.1791	36.015	-5370.94	CSI_DDM_patch00
363	16.1624	36.0151	-5343.81	CSI_DDM_patch00
364	16.1629	36.0038	-5353.95	CSI_DDM_patch00
365	16.1689	36.0006	-5360.21	CSI_DDM_patch00
366	16.1789	36.0014	-5372.36	CSI_DDM_patch00
367	16.1816	35.9946	-5376.96	CSI_DDM_patch00
368	16.1769	35.9963	-5371.44	CSI_DDM_patch00
369	16.1908	35.9889	-5395.2	CSI_DDM_patch00
370	16.1941	35.9871	-5395.96	CSI_DDM_patch00
371	16.149	36.0112	-5320.52	CSI_DDM_patch00
372	16.1458	36.0153	-5315.99	CSI_DDM_patch00
373	16.146	36.0288	-5308	CSI_DDM_patch00
374	16.1351	36.0186	-5293.05	CSI_DDM_patch00
375	16.1293	36.029	-5279.15	CSI_DDM_patch00
376	16.1295	36.0425	-5273.27	CSI_DDM_patch00
377	16.1129	36.0426	-5243.25	CSI_DDM_patch00
378	16.1212	36.026	-5271.61	CSI_DDM_patch00
379	16.1072	36.0334	-5237.81	CSI_DDM_patch00
380	16.0962	36.0428	-5209.73	CSI_DDM_patch00
381	16.0933	36.0408	-5208.79	CSI_DDM_patch00
382	16.0794	36.0482	-5176.76	CSI_DDM_patch00
383	16.0761	36.0499	-5174.15	CSI_DDM_patch00
384	16.0798	36.0565	-5175.5	CSI_DDM_patch00
385	16.0679	36.0547	-5156.88	CSI_DDM_patch00
386	16.066	36.0558	-5155.02	CSI_DDM_patch00
387	16.08	36.07	-5172.74	CSI_DDM_patch00
388	16.0964	36.0563	-5204.57	CSI_DDM_patch00
389	16.0966	36.0698	-5200.15	CSI_DDM_patch00
390	16.0801	36.0835	-5170.56	CSI_DDM_patch00
391	16.0635	36.0837	-5145.27	CSI_DDM_patch00
392	16.0633	36.0701	-5146.13	CSI_DDM_patch00
393	16.0655	36.0561	-5155.65	CSI_DDM_patch00
394	16.0538	36.063	-5130.72	CSI_DDM_patch00
395	16.0524	36.0638	-5129.77	CSI_DDM_patch00
396	16.0521	36.064	-5129.98	CSI_DDM_patch00
397	16.0513	36.0645	-5129.94	CSI_DDM_patch00
398	16.0467	36.0703	-5125.13	CSI_DDM_patch00
399	16.0395	36.0714	-5112.49	CSI_DDM_patch00
400	16.0468	36.0838	-5120.11	CSI_DDM_patch00
401	16.035	36.074	-5103.82	CSI_DDM_patch00
402	16.0302	36.0839	-5093.1	CSI_DDM_patch00
403	16.0303	36.0975	-5091.74	CSI_DDM_patch00
404	16.047	36.0973	-5119.52	CSI_DDM_patch00
405	16.0305	36.111	-5086.99	CSI_DDM_patch00
406	16.0254	36.1048	-5064.73	CSI_DDM_patch00
407	16.0275	36.113	-5087.38	CSI_DDM_patch00
408	16.0307	36.1245	-5076.12	CSI_DDM_patch00
409	16.0472	36.1108	-5116.76	CSI_DDM_patch00
410	16.0637	36.0972	-5146.13	CSI_DDM_patch00
411	16.0803	36.097	-5171.68	CSI_DDM_patch00
412	16.0639	36.1107	-5144.3	CSI_DDM_patch00
413	16.0474	36.1244	-5110.33	CSI_DDM_patch00
414	16.064	36.1242	-5140.82	CSI_DDM_patch00
415	16.0805	36.1105	-5171.34	CSI_DDM_patch00
416	16.0807	36.1241	-5172.06	CSI_DDM_patch00
417	16.0642	36.1377	-5130.35	CSI_DDM_patch00
418	16.0475	36.1379	-5098.49	CSI_DDM_patch00
419	16.0525	36.1429	-5096.25	CSI_DDM_patch00
420	16.0562	36.1446	-5101.8	CSI_DDM_patch00
421	16.0585	36.1456	-5103.57	CSI_DDM_patch00
422	16.0607	36.1465	-5105.84	CSI_DDM_patch00
423	16.0811	36.1511	-5188.6	CSI_DDM_patch00
424	16.0812	36.1557	-5190.14	CSI_DDM_patch00
425	16.0839	36.1569	-5190.89	CSI_DDM_patch00
426	16.0847	36.1572	-5190.51	CSI_DDM_patch00
427	16.0861	36.1578	-5192.68	CSI_DDM_patch00
428	16.0977	36.151	-5215.4	CSI_DDM_patch00
429	16.0888	36.1591	-5199.28	CSI_DDM_patch00
430	16.0943	36.1604	-5210.41	CSI_DDM_patch00
431	16.0923	36.1606	-5210.14	CSI_DDM_patch00
432	16.1046	36.1594	-5232.72	CSI_DDM_patch00
433	16.1144	36.1508	-5264.2	CSI_DDM_patch00
434	16.1176	36.158	-5286.86	CSI_DDM_patch00
435	16.1218	36.1576	-5299.27	CSI_DDM_patch00
436	16.1232	36.1575	-5298.18	CSI_DDM_patch00
437	16.1311	36.1506	-5310.59	CSI_DDM_patch00
438	16.1339	36.1564	-5337.01	CSI_DDM_patch00
439	16.1351	36.1563	-5336.78	CSI_DDM_patch00
440	16.1367	36.1561	-5336.3	CSI_DDM_patch00
441	16.1389	36.1559	-5334.43	CSI_DDM_patch00
442	16.1417	36.1556	-5331.62	CSI_DDM_patch00
443	16.1478	36.1505	-5321.72	CSI_DDM_patch00
444	16.1476	36.137	-5309.25	CSI_DDM_patch00
445	16.1561	36.1504	-5323.53	CSI_DDM_patch00
446	16.1642	36.1368	-5334.49	CSI_DDM_patch00
447	16.1809	36.1366	-5370.63	CSI_DDM_patch00
448	16.1977	36.1432	-5397	CSI_DDM_patch00
449	16.1976	36.1365	-5401.36	CSI_DDM_patch00
450	16.2004	36.1432	-5396.83	CSI_DDM_patch00
451	16.2142	36.1363	-5443.2	CSI_DDM_patch00
452	16.2311	36.1497	-5512.66	CSI_DDM_patch00
453	16.2479	36.1562	-5561.63	CSI_DDM_patch00
454	16.2478	36.1495	-5554.77	CSI_DDM_patch00
455	16.2645	36.1493	-5597.55	CSI_DDM_patch00
456	16.2647	36.1628	-5619.65	CSI_DDM_patch00
457	16.2649	36.1764	-5642.43	CSI_DDM_patch00
458	16.265	36.1831	-5648.26	CSI_DDM_patch00
459	16.2816	36.1762	-5667.11	CSI_DDM_patch00
460	16.2813	36.1627	-5654.87	CSI_DDM_patch00
461	16.2811	36.1491	-5639.64	CSI_DDM_patch00
462	16.2809	36.1356	-5624.52	CSI_DDM_patch00
463	16.2976	36.1354	-5667.57	CSI_DDM_patch00
464	16.2978	36.149	-5679.98	CSI_DDM_patch00
465	16.298	36.1625	-5690.5	CSI_DDM_patch00
466	16.3145	36.1488	-5715.39	CSI_DDM_patch00
467	16.3147	36.1623	-5721.96	CSI_DDM_patch00
468	16.2982	36.176	-5697.41	CSI_DDM_patch00
469	16.2818	36.1897	-5673.1	CSI_DDM_patch00
470	16.2697	36.1947	-5663.15	CSI_DDM_patch00
471	16.282	36.2032	-5670.78	CSI_DDM_patch00
472	16.2822	36.2167	-5652.59	CSI_DDM_patch00
473	16.2823	36.2235	-5650.67	CSI_DDM_patch00
474	16.2989	36.2166	-5671.3	CSI_DDM_patch00
475	16.2991	36.2301	-5647.98	CSI_DDM_patch00
476	16.2856	36.2505	-5585.47	CSI_DDM_patch00
477	16.2994	36.2436	-5611.97	CSI_DDM_patch00
478	16.2996	36.2571	-5579.64	CSI_DDM_patch00
479	16.2915	36.2707	-5534.04	CSI_DDM_patch00
480	16.2998	36.2706	-5541.86	CSI_DDM_patch00
481	16.3	36.2842	-5558.98	CSI_DDM_patch00
482	16.2837	36.3046	-5500.3	CSI_DDM_patch00
483	16.3003	36.2977	-5563.39	CSI_DDM_patch00
484	16.3167	36.284	-5590.83	CSI_DDM_patch00
485	16.317	36.2975	-5605.67	CSI_DDM_patch00
486	16.3005	36.3112	-5577.06	CSI_DDM_patch00
487	16.3172	36.311	-5635.12	CSI_DDM_patch00
488	16.3007	36.3247	-5624.16	CSI_DDM_patch00
489	16.284	36.3249	-5585.68	CSI_DDM_patch00
490	16.2842	36.3384	-5655.02	CSI_DDM_patch00
491	16.2714	36.352	-5695.36	CSI_DDM_patch00
492	16.2816	36.3126	-5450.39	CSI_DDM_patch00
493	16.2838	36.3114	-5448.07	CSI_DDM_patch00
494	16.2844	36.3519	-5711.37	CSI_DDM_patch00
495	16.3009	36.3382	-5683.64	CSI_DDM_patch00
496	16.3012	36.3518	-5745.86	CSI_DDM_patch00
497	16.2847	36.3655	-5775.5	CSI_DDM_patch00
498	16.2681	36.3724	-5774.28	CSI_DDM_patch00
499	16.2849	36.379	-5833.3	CSI_DDM_patch00
500	16.2682	36.3792	-5799.21	CSI_DDM_patch00
501	16.2519	36.4064	-5905.57	CSI_DDM_patch00
502	16.2453	36.4135	-5912.11	CSI_DDM_patch00
503	16.2521	36.4199	-5944.27	CSI_DDM_patch00
504	16.2523	36.4334	-6022.81	CSI_DDM_patch00
505	16.2351	36.4529	-6096.02	CSI_DDM_patch00
506	16.2525	36.4469	-6083.01	CSI_DDM_patch00
507	16.2527	36.4604	-6144.32	CSI_DDM_patch00
508	16.236	36.4606	-6111.73	CSI_DDM_patch00
509	16.2191	36.4749	-6251.55	CSI_DDM_patch00
510	16.2362	36.4741	-6220.72	CSI_DDM_patch00
511	16.253	36.474	-6222.63	CSI_DDM_patch00
512	16.2364	36.4877	-6306.33	CSI_DDM_patch00
513	16.2197	36.4878	-6322.59	CSI_DDM_patch00
514	16.2199	36.5014	-6403.46	CSI_DDM_patch00
515	16.2367	36.5012	-6388.09	CSI_DDM_patch00
516	16.22	36.5081	-6425.02	CSI_DDM_patch00
517	16.2369	36.5147	-6464.59	CSI_DDM_patch00
518	16.2534	36.501	-6382	CSI_DDM_patch00
519	16.2536	36.5145	-6464.13	CSI_DDM_patch00
520	16.2371	36.5282	-6545.64	CSI_DDM_patch00
521	16.2203	36.5284	-6523.04	CSI_DDM_patch00
522	16.2201	36.5149	-6459.12	CSI_DDM_patch00
523	16.2088	36.5203	-6459.5	CSI_DDM_patch00
524	16.2065	36.5227	-6447.65	CSI_DDM_patch00
525	16.2057	36.5237	-6447.58	CSI_DDM_patch00
526	16.2041	36.5263	-6471.92	CSI_DDM_patch00
527	16.2036	36.5286	-6482.13	CSI_DDM_patch00
528	16.2017	36.5297	-6484.23	CSI_DDM_patch00
529	16.1994	36.5329	-6484.08	CSI_DDM_patch00
530	16.2038	36.5421	-6550.57	CSI_DDM_patch00
531	16.2205	36.5419	-6600.58	CSI_DDM_patch00
532	16.204	36.5556	-6654.77	CSI_DDM_patch00
533	16.2208	36.5554	-6696.85	CSI_DDM_patch00
534	16.2042	36.5691	-6757.64	CSI_DDM_patch00
535	16.221	36.569	-6800.89	CSI_DDM_patch00
536	16.2044	36.5826	-6858.25	CSI_DDM_patch00
537	16.1877	36.5828	-6810.47	CSI_DDM_patch00
538	16.1875	36.5693	-6720.93	CSI_DDM_patch00
539	16.1737	36.5705	-6705.3	CSI_DDM_patch00
540	16.1752	36.5683	-6684.38	CSI_DDM_patch00
541	16.1754	36.568	-6685.73	CSI_DDM_patch00
542	16.1765	36.5664	-6689.2	CSI_DDM_patch00
543	16.1793	36.5623	-6670.47	CSI_DDM_patch00
544	16.1812	36.5595	-6647.34	CSI_DDM_patch00
545	16.1872	36.5558	-6628.92	CSI_DDM_patch00
546	16.1876	36.5501	-6582.34	CSI_DDM_patch00
547	16.1873	36.5506	-6580.17	CSI_DDM_patch00
548	16.1849	36.5542	-6619.78	CSI_DDM_patch00
549	16.1821	36.5583	-6645.06	CSI_DDM_patch00
550	16.1901	36.5465	-6565.64	CSI_DDM_patch00
551	16.1916	36.5443	-6549.4	CSI_DDM_patch00
552	16.1932	36.542	-6520.71	CSI_DDM_patch00
553	16.1934	36.5417	-6522.07	CSI_DDM_patch00
554	16.196	36.5379	-6502.96	CSI_DDM_patch00
555	16.1962	36.5377	-6502.76	CSI_DDM_patch00
556	16.1963	36.5375	-6502.82	CSI_DDM_patch00
557	16.1986	36.5341	-6479.39	CSI_DDM_patch00
558	16.1988	36.5338	-6480.64	CSI_DDM_patch00
559	16.1709	36.5745	-6741.15	CSI_DDM_patch00
560	16.1709	36.583	-6774.34	CSI_DDM_patch00
561	16.1691	36.5772	-6750.03	CSI_DDM_patch00
562	16.1681	36.5786	-6752.34	CSI_DDM_patch00
563	16.1666	36.5808	-6764.41	CSI_DDM_patch00
564	16.1653	36.5827	-6769.56	CSI_DDM_patch00
565	16.1642	36.5844	-6769.21	CSI_DDM_patch00
566	16.164	36.5847	-6768.22	CSI_DDM_patch00
567	16.1631	36.5861	-6778.53	CSI_DDM_patch00
568	16.1711	36.5965	-6852.6	CSI_DDM_patch00
569	16.1879	36.5963	-6901.73	CSI_DDM_patch00
570	16.1713	36.61	-6943.98	CSI_DDM_patch00
571	16.1544	36.5995	-6857.96	CSI_DDM_patch00
572	16.1534	36.6011	-6861.79	CSI_DDM_patch00
573	16.1545	36.6102	-6905.21	CSI_DDM_patch00
574	16.1547	36.6237	-6978.99	CSI_DDM_patch00
575	16.1456	36.6133	-6913.92	CSI_DDM_patch00
576	16.1441	36.6156	-6922.88	CSI_DDM_patch00
577	16.1418	36.6192	-6926.65	CSI_DDM_patch00
578	16.1415	36.6195	-6925.7	CSI_DDM_patch00
579	16.1397	36.6223	-6947.65	CSI_DDM_patch00
580	16.1389	36.6236	-6949.9	CSI_DDM_patch00
581	16.1363	36.6278	-6978.3	CSI_DDM_patch00
582	16.1549	36.6372	-7058.82	CSI_DDM_patch00
583	16.1382	36.6374	-7018.96	CSI_DDM_patch00
584	16.1352	36.6295	-6982.97	CSI_DDM_patch00
585	16.1337	36.6319	-6992.64	CSI_DDM_patch00
586	16.1318	36.635	-7002.35	CSI_DDM_patch00
587	16.1311	36.636	-7002.11	CSI_DDM_patch00
588	16.1285	36.6401	-7027.1	CSI_DDM_patch00
589	16.1384	36.6509	-7088.97	CSI_DDM_patch00
590	16.1551	36.6507	-7133.82	CSI_DDM_patch00
591	16.1386	36.6644	-7157.08	CSI_DDM_patch00
592	16.1553	36.6643	-7205.04	CSI_DDM_patch00
593	16.1719	36.6506	-7191.21	CSI_DDM_patch00
594	16.1721	36.6641	-7262.03	CSI_DDM_patch00
595	16.1555	36.6778	-7267.22	CSI_DDM_patch00
596	16.1388	36.6779	-7219.32	CSI_DDM_patch00
597	16.122	36.6781	-7178.79	CSI_DDM_patch00
598	16.1222	36.6916	-7237.35	CSI_DDM_patch00
599	16.139	36.6915	-7278.22	CSI_DDM_patch00
600	16.1224	36.7051	-7288.97	CSI_DDM_patch00
601	16.1056	36.7053	-7250.4	CSI_DDM_patch00
602	16.1054	36.6918	-7207.86	CSI_DDM_patch00
603	16.1052	36.6783	-7133.41	CSI_DDM_patch00
604	16.1078	36.6729	-7138.43	CSI_DDM_patch00
605	16.1103	36.6688	-7129.54	CSI_DDM_patch00
606	16.1218	36.6646	-7117.2	CSI_DDM_patch00
607	16.1207	36.6524	-7072.21	CSI_DDM_patch00
608	16.1216	36.6511	-7073.46	CSI_DDM_patch00
609	16.1233	36.6483	-7061.48	CSI_DDM_patch00
610	16.1259	36.6442	-7029.07	CSI_DDM_patch00
611	16.1262	36.6437	-7030.97	CSI_DDM_patch00
612	16.1181	36.6565	-7087.13	CSI_DDM_patch00
613	16.1156	36.6605	-7079.86	CSI_DDM_patch00
614	16.1155	36.6606	-7079.41	CSI_DDM_patch00
615	16.1129	36.6647	-7111.77	CSI_DDM_patch00
616	16.1052	36.6771	-7128.98	CSI_DDM_patch00
617	16.1052	36.6771	-7128.91	CSI_DDM_patch00
618	16.1027	36.6812	-7151.55	CSI_DDM_patch00
619	16.0976	36.6894	-7196.69	CSI_DDM_patch00
620	16.095	36.6935	-7202.68	CSI_DDM_patch00
621	16.0938	36.6955	-7203.99	CSI_DDM_patch00
622	16.0924	36.6976	-7207.42	CSI_DDM_patch00
623	16.0899	36.7017	-7214.89	CSI_DDM_patch00
624	16.0888	36.7054	-7212.34	CSI_DDM_patch00
625	16.0881	36.7046	-7214.58	CSI_DDM_patch00
626	16.0873	36.7058	-7214.28	CSI_DDM_patch00
627	16.0848	36.71	-7228.28	CSI_DDM_patch00
628	16.089	36.719	-7263.94	CSI_DDM_patch00
629	16.0767	36.723	-7257.01	CSI_DDM_patch00
630	16.0892	36.7325	-7289.2	CSI_DDM_patch00
631	16.0745	36.7264	-7256.48	CSI_DDM_patch00
632	16.073	36.7288	-7254.97	CSI_DDM_patch00
633	16.0724	36.7326	-7255.27	CSI_DDM_patch00
634	16.0726	36.7462	-7251.89	CSI_DDM_patch00
635	16.0671	36.738	-7239.7	CSI_DDM_patch00
636	16.0667	36.7387	-7240.53	CSI_DDM_patch00
637	16.065	36.7411	-7232.77	CSI_DDM_patch00
638	16.0642	36.7424	-7229.48	CSI_DDM_patch00
639	16.0639	36.743	-7229.86	CSI_DDM_patch00
640	16.0616	36.7465	-7221.84	CSI_DDM_patch00
641	16.0611	36.7472	-7222.12	CSI_DDM_patch00
642	16.0592	36.7502	-7216.9	CSI_DDM_patch00
643	16.0727	36.7597	-7268.95	CSI_DDM_patch00
644	16.0894	36.746	-7309.71	CSI_DDM_patch00
645	16.0896	36.7595	-7334.29	CSI_DDM_patch00
646	16.0729	36.7732	-7282.2	CSI_DDM_patch00
647	16.0561	36.7734	-7208.89	CSI_DDM_patch00
648	16.0559	36.7598	-7220.64	CSI_DDM_patch00
649	16.0561	36.755	-7223.35	CSI_DDM_patch00
650	16.0587	36.7509	-7216.53	CSI_DDM_patch00
651	16.0511	36.7627	-7202.16	CSI_DDM_patch00
652	16.0484	36.7669	-7182.54	CSI_DDM_patch00
653	16.0481	36.7672	-7182.54	CSI_DDM_patch00
654	16.0479	36.7676	-7182.55	CSI_DDM_patch00
655	16.0475	36.7683	-7183.22	CSI_DDM_patch00
656	16.0456	36.7713	-7183.9	CSI_DDM_patch00
657	16.0433	36.775	-7175.15	CSI_DDM_patch00
658	16.0417	36.7774	-7167.6	CSI_DDM_patch00
659	16.0563	36.7869	-7212.98	CSI_DDM_patch00
660	16.0731	36.7867	-7303.89	CSI_DDM_patch00
661	16.0897	36.773	-7361.86	CSI_DDM_patch00
662	16.0899	36.7866	-7398.53	CSI_DDM_patch00
663	16.1065	36.7729	-7451.99	CSI_DDM_patch00
664	16.1067	36.7864	-7504.19	CSI_DDM_patch00
665	16.1234	36.7727	-7531.42	CSI_DDM_patch00
666	16.1232	36.7592	-7475.56	CSI_DDM_patch00
667	16.14	36.7591	-7530.52	CSI_DDM_patch00
668	16.1402	36.7726	-7591.38	CSI_DDM_patch00
669	16.1235	36.7863	-7594.33	CSI_DDM_patch00
670	16.1069	36.7999	-7567.86	CSI_DDM_patch00
671	16.0901	36.8001	-7446.41	CSI_DDM_patch00
672	16.0733	36.8002	-7337.14	CSI_DDM_patch00
673	16.0565	36.8004	-7230.17	CSI_DDM_patch00
674	16.0397	36.8005	-7137.69	CSI_DDM_patch00
675	16.0395	36.787	-7138.63	CSI_DDM_patch00
676	16.0401	36.78	-7163.64	CSI_DDM_patch00
677	16.0403	36.7795	-7163.81	CSI_DDM_patch00
678	16.0406	36.7791	-7164.02	CSI_DDM_patch00
679	16.0377	36.7836	-7142.61	CSI_DDM_patch00
680	16.0364	36.7855	-7133.41	CSI_DDM_patch00
681	16.0358	36.7864	-7130.36	CSI_DDM_patch00
682	16.0351	36.7874	-7125.9	CSI_DDM_patch00
683	16.035	36.7877	-7126.03	CSI_DDM_patch00
684	16.0347	36.7881	-7126.11	CSI_DDM_patch00
685	16.0339	36.7893	-7125.2	CSI_DDM_patch00
686	16.0324	36.7916	-7108.41	CSI_DDM_patch00
687	16.0323	36.7917	-7108.95	CSI_DDM_patch00
688	16.0299	36.7955	-7092.13	CSI_DDM_patch00
689	16.0298	36.7958	-7092.29	CSI_DDM_patch00
690	16.0285	36.7984	-7088.67	CSI_DDM_patch00
691	16.0271	36.7999	-7085.49	CSI_DDM_patch00
692	16.0245	36.8039	-7053.51	CSI_DDM_patch00
693	16.0399	36.8141	-7150.41	CSI_DDM_patch00
694	16.0245	36.804	-7053.9	CSI_DDM_patch00
695	16.0241	36.8045	-7055.22	CSI_DDM_patch00
696	16.0219	36.8079	-7039.9	CSI_DDM_patch00
697	16.0231	36.8142	-7042.53	CSI_DDM_patch00
698	16.0232	36.8277	-7071.08	CSI_DDM_patch00
699	16.0169	36.8163	-7014.38	CSI_DDM_patch00
700	16.017	36.8161	-7013.74	CSI_DDM_patch00
701	16.0184	36.8139	-7022.72	CSI_DDM_patch00
702	16.0185	36.8138	-7022.63	CSI_DDM_patch00
703	16.0185	36.8137	-7022.76	CSI_DDM_patch00
704	16.0195	36.8122	-7028.39	CSI_DDM_patch00
705	16.0195	36.8121	-7028.01	CSI_DDM_patch00
706	16.0218	36.808	-7040.28	CSI_DDM_patch00
707	16.0145	36.8202	-6997.69	CSI_DDM_patch00
708	16.0144	36.8204	-6998.55	CSI_DDM_patch00
709	16.0127	36.823	-6997.85	CSI_DDM_patch00
710	16.0119	36.8242	-6986.34	CSI_DDM_patch00
711	16.0118	36.8245	-6986.51	CSI_DDM_patch00
712	16.01	36.828	-6985.25	CSI_DDM_patch00
713	16.0097	36.8286	-6982.39	CSI_DDM_patch00
714	16.0097	36.8287	-6982.42	CSI_DDM_patch00
715	16.0083	36.8312	-6990.56	CSI_DDM_patch00
716	16.0234	36.8412	-7133.77	CSI_DDM_patch00
717	16.0076	36.8326	-6983.59	CSI_DDM_patch00
718	16.0075	36.8328	-6983.23	CSI_DDM_patch00
719	16.0074	36.8329	-6983.21	CSI_DDM_patch00
720	16.0074	36.8329	-6983.23	CSI_DDM_patch00
721	16.0065	36.8346	-6994.05	CSI_DDM_patch00
722	16.0066	36.8414	-7050.18	CSI_DDM_patch00
723	16.0068	36.8549	-7082.25	CSI_DDM_patch00
724	15.995	36.8533	-6958.22	CSI_DDM_patch00
725	15.9948	36.8534	-6958.13	CSI_DDM_patch00
726	15.9948	36.8536	-6958.06	CSI_DDM_patch00
727	15.9928	36.8564	-6978.07	CSI_DDM_patch00
728	15.9921	36.8573	-6973.12	CSI_DDM_patch00
729	15.992	36.8575	-6972.25	CSI_DDM_patch00
730	16.007	36.8684	-7143.02	CSI_DDM_patch00
731	15.9903	36.86	-6989.77	CSI_DDM_patch00
732	15.9901	36.8686	-7013.81	CSI_DDM_patch00
733	15.9903	36.8821	-7107.84	CSI_DDM_patch00
734	15.981	36.8731	-7000.08	CSI_DDM_patch00
735	15.9826	36.8706	-6985.02	CSI_DDM_patch00
736	15.9832	36.8695	-6975.12	CSI_DDM_patch00
737	15.9835	36.8692	-6974.91	CSI_DDM_patch00
738	15.9839	36.8686	-6976.67	CSI_DDM_patch00
739	15.9861	36.8656	-6971.9	CSI_DDM_patch00
740	15.9861	36.8655	-6971.78	CSI_DDM_patch00
741	15.9864	36.8651	-6974.01	CSI_DDM_patch00
742	15.9891	36.8615	-6987.38	CSI_DDM_patch00
743	15.9895	36.861	-6987.41	CSI_DDM_patch00
744	15.9806	36.8736	-6999.23	CSI_DDM_patch00
745	15.9786	36.8769	-7015.84	CSI_DDM_patch00
746	15.978	36.8777	-7011.65	CSI_DDM_patch00
747	15.978	36.8778	-7011.56	CSI_DDM_patch00
748	15.976	36.8809	-7041.43	CSI_DDM_patch00
749	15.9753	36.8818	-7042.66	CSI_DDM_patch00
750	15.9734	36.8847	-7035.31	CSI_DDM_patch00
751	15.9733	36.8848	-7035.09	CSI_DDM_patch00
752	15.9905	36.8956	-7206.41	CSI_DDM_patch00
753	16.0071	36.8819	-7235.06	CSI_DDM_patch00
754	16.0073	36.8955	-7343.84	CSI_DDM_patch00
755	15.9906	36.9091	-7319.15	CSI_DDM_patch00
756	15.9738	36.9093	-7204.44	CSI_DDM_patch00
757	15.9736	36.8957	-7106.84	CSI_DDM_patch00
758	15.9726	36.8859	-7046.23	CSI_DDM_patch00
759	15.9721	36.8867	-7048.89	CSI_DDM_patch00
760	15.9718	36.8872	-7049.2	CSI_DDM_patch00
761	15.9699	36.89	-7054.24	CSI_DDM_patch00
762	15.9698	36.8901	-7053.97	CSI_DDM_patch00
763	15.9682	36.8927	-7075.22	CSI_DDM_patch00
764	15.968	36.8935	-7076.3	CSI_DDM_patch00
765	15.9661	36.8957	-7086.29	CSI_DDM_patch00
766	15.9655	36.8966	-7087.41	CSI_DDM_patch00
767	15.9645	36.8982	-7090.05	CSI_DDM_patch00
768	15.964	36.8989	-7091.19	CSI_DDM_patch00
769	15.9634	36.8998	-7094.26	CSI_DDM_patch00
770	15.9618	36.9022	-7112.1	CSI_DDM_patch00
771	15.9606	36.9041	-7110.49	CSI_DDM_patch00
772	15.9602	36.9047	-7110.64	CSI_DDM_patch00
773	15.9592	36.9063	-7126.3	CSI_DDM_patch00
774	15.9578	36.9084	-7139.63	CSI_DDM_patch00
775	15.9565	36.9104	-7144.49	CSI_DDM_patch00
776	15.955	36.9126	-7137.18	CSI_DDM_patch00
777	15.974	36.9228	-7312.48	CSI_DDM_patch00
778	15.9571	36.9229	-7217.14	CSI_DDM_patch00
779	15.9547	36.9131	-7136.85	CSI_DDM_patch00
780	15.9543	36.9137	-7138.21	CSI_DDM_patch00
781	15.9538	36.9145	-7138.68	CSI_DDM_patch00
782	15.9536	36.9149	-7138.46	CSI_DDM_patch00
783	15.9522	36.9169	-7163.97	CSI_DDM_patch00
784	15.9512	36.9186	-7175.12	CSI_DDM_patch00
785	15.9494	36.9213	-7184.73	CSI_DDM_patch00
786	15.9484	36.9227	-7177.12	CSI_DDM_patch00
787	15.9484	36.9228	-7176.8	CSI_DDM_patch00
788	15.9466	36.9255	-7199.88	CSI_DDM_patch00
789	15.9457	36.9268	-7196.59	CSI_DDM_patch00
790	15.9573	36.9364	-7328.74	CSI_DDM_patch00
791	15.9454	36.9273	-7196.23	CSI_DDM_patch00
792	15.9438	36.9297	-7216.77	CSI_DDM_patch00
793	15.943	36.9309	-7218.33	CSI_DDM_patch00
794	15.9424	36.9317	-7220.78	CSI_DDM_patch00
795	15.941	36.934	-7239.52	CSI_DDM_patch00
796	15.9405	36.9366	-7252.18	CSI_DDM_patch00
797	15.9404	36.935	-7241.09	CSI_DDM_patch00
798	15.9382	36.9384	-7256.84	CSI_DDM_patch00
799	15.9377	36.9391	-7257.35	CSI_DDM_patch00
800	15.9373	36.9397	-7259.09	CSI_DDM_patch00
801	15.9406	36.9501	-7372.22	CSI_DDM_patch00
802	15.9575	36.95	-7466.24	CSI_DDM_patch00
803	15.9742	36.9363	-7440.28	CSI_DDM_patch00
804	15.9908	36.9226	-7440.95	CSI_DDM_patch00
805	16.0075	36.909	-7466.52	CSI_DDM_patch00
806	16.0241	36.8953	-7509.47	CSI_DDM_patch00
807	16.0243	36.9088	-7645.33	CSI_DDM_patch00
808	16.0077	36.9225	-7594.75	CSI_DDM_patch00
809	15.991	36.9362	-7578.43	CSI_DDM_patch00
810	15.9743	36.9498	-7586.39	CSI_DDM_patch00
811	15.9577	36.9635	-7620.36	CSI_DDM_patch00
812	15.9408	36.9636	-7526.29	CSI_DDM_patch00
813	15.941	36.9771	-7681.54	CSI_DDM_patch00
814	15.9578	36.977	-7780.84	CSI_DDM_patch00
815	15.9745	36.9633	-7742.11	CSI_DDM_patch00
816	15.9747	36.9769	-7903.65	CSI_DDM_patch00
817	15.958	36.9905	-7952.63	CSI_DDM_patch00
818	15.9411	36.9907	-7851.08	CSI_DDM_patch00
819	15.9256	36.9836	-7684.31	CSI_DDM_patch00
820	15.9259	36.9811	-7678.18	CSI_DDM_patch00
821	15.9263	36.979	-7657.89	CSI_DDM_patch00
822	15.9269	36.9754	-7592.5	CSI_DDM_patch00
823	15.927	36.9747	-7588.23	CSI_DDM_patch00
824	15.9271	36.9745	-7589.63	CSI_DDM_patch00
825	15.9276	36.9709	-7540.1	CSI_DDM_patch00
826	15.9278	36.9701	-7534.88	CSI_DDM_patch00
827	15.9278	36.9697	-7534.78	CSI_DDM_patch00
828	15.9284	36.9663	-7505.68	CSI_DDM_patch00
829	15.9285	36.9653	-7503.46	CSI_DDM_patch00
830	15.929	36.9625	-7462.36	CSI_DDM_patch00
831	15.9295	36.9615	-7459.18	CSI_DDM_patch00
832	15.9296	36.9587	-7426.57	CSI_DDM_patch00
833	15.93	36.9562	-7383.85	CSI_DDM_patch00
834	15.9301	36.9556	-7382.63	CSI_DDM_patch00
835	15.9302	36.955	-7381.39	CSI_DDM_patch00
836	15.9307	36.9516	-7334.32	CSI_DDM_patch00
837	15.9309	36.9512	-7335.2	CSI_DDM_patch00
838	15.9312	36.9503	-7335.68	CSI_DDM_patch00
839	15.9321	36.9481	-7314.4	CSI_DDM_patch00
840	15.9325	36.9472	-7317.05	CSI_DDM_patch00
841	15.9351	36.9432	-7270.64	CSI_DDM_patch00
842	15.9354	36.9428	-7271.6	CSI_DDM_patch00
843	15.9362	36.9414	-7265.63	CSI_DDM_patch00
844	15.9366	36.9408	-7264.58	CSI_DDM_patch00
845	15.9278	36.9699	-7534.76	CSI_DDM_patch00
846	15.9256	36.9838	-7682.26	CSI_DDM_patch00
847	15.925	36.9867	-7707.54	CSI_DDM_patch00
848	15.925	36.9869	-7706.42	CSI_DDM_patch00
849	15.9248	36.9881	-7723.53	CSI_DDM_patch00
850	15.9243	36.993	-7780.5	CSI_DDM_patch00
851	15.9241	36.9927	-7779.74	CSI_DDM_patch00
852	15.9241	36.9927	-7779.32	CSI_DDM_patch00
853	15.924	36.9929	-7779.97	CSI_DDM_patch00
854	15.9234	36.9973	-7854.09	CSI_DDM_patch00
855	15.9413	37.0042	-8023.47	CSI_DDM_patch00
856	15.9233	36.998	-7855.1	CSI_DDM_patch00
857	15.9232	36.9986	-7858.96	CSI_DDM_patch00
858	15.9231	36.9993	-7862.63	CSI_DDM_patch00
859	15.9244	37.0043	-7962.48	CSI_DDM_patch00
860	15.9227	37.0019	-7921.3	CSI_DDM_patch00
861	15.9223	37.0046	-7969.27	CSI_DDM_patch00
862	15.922	37.0065	-7991	CSI_DDM_patch00
863	15.9216	37.0091	-8026.11	CSI_DDM_patch00
864	15.9415	37.0177	-8205.4	CSI_DDM_patch00
865	15.9582	37.004	-8123.96	CSI_DDM_patch00
866	15.9583	37.0176	-8308.21	CSI_DDM_patch00
867	15.9416	37.0312	-8396.79	CSI_DDM_patch00
868	15.9585	37.0311	-8499.57	CSI_DDM_patch00
869	15.9752	37.0174	-8432.34	CSI_DDM_patch00
870	15.9754	37.0309	-8623.07	CSI_DDM_patch00
871	15.9587	37.0446	-8688.67	CSI_DDM_patch00
872	15.9418	37.0447	-8587.33	CSI_DDM_patch00
873	15.9249	37.0449	-8526.64	CSI_DDM_patch00
874	15.9251	37.0584	-8724.37	CSI_DDM_patch00
875	15.942	37.0583	-8781.38	CSI_DDM_patch00
876	15.9253	37.0719	-8949.33	CSI_DDM_patch00
877	15.9134	37.0615	-8781.29	CSI_DDM_patch00
878	15.9122	37.0685	-8939.73	CSI_DDM_patch00
879	15.912	37.07	-8953.56	CSI_DDM_patch00
880	15.9118	37.0707	-8954.93	CSI_DDM_patch00
881	15.9113	37.0733	-9003	CSI_DDM_patch00
882	15.9113	37.0736	-8999.28	CSI_DDM_patch00
883	15.911	37.0752	-9025.76	CSI_DDM_patch00
884	15.9106	37.0772	-9064.04	CSI_DDM_patch00
885	15.9254	37.0854	-9132.21	CSI_DDM_patch00
886	15.9421	37.0718	-8985.7	CSI_DDM_patch00
887	15.9423	37.0853	-9187.14	CSI_DDM_patch00
888	15.959	37.0716	-9091.52	CSI_DDM_patch00
889	15.9592	37.0852	-9310.6	CSI_DDM_patch00
890	15.9425	37.0988	-9401.31	CSI_DDM_patch00
891	15.9256	37.0989	-9257.43	CSI_DDM_patch00
892	15.9088	37.0884	-9249.62	CSI_DDM_patch00
893	15.9089	37.0872	-9246.13	CSI_DDM_patch00
894	15.9088	37.088	-9250.99	CSI_DDM_patch00
895	15.9088	37.0878	-9250.97	CSI_DDM_patch00
896	15.909	37.0868	-9244.82	CSI_DDM_patch00
897	15.9091	37.0863	-9239.15	CSI_DDM_patch00
898	15.9092	37.0855	-9223.43	CSI_DDM_patch00
899	15.9094	37.0844	-9197.83	CSI_DDM_patch00
900	15.9094	37.0843	-9199.15	CSI_DDM_patch00
901	15.9097	37.0827	-9178.9	CSI_DDM_patch00
902	15.91	37.0808	-9140.87	CSI_DDM_patch00
903	15.9102	37.0798	-9133.7	CSI_DDM_patch00
904	15.9089	37.0871	-9246.07	CSI_DDM_patch00
905	15.9089	37.0871	-9246.47	CSI_DDM_patch00
906	15.9427	37.1191	-9800.01	CSI_DDM_patch00
907	15.9426	37.1123	-9690.22	CSI_DDM_patch00
908	15.9594	37.0987	-9548.12	CSI_DDM_patch00
909	15.9761	37.085	-9453.45	CSI_DDM_patch00
910	15.9762	37.0985	-9697.25	CSI_DDM_patch00
911	15.9595	37.1122	-9809.19	CSI_DDM_patch00
912	15.9597	37.1257	-10073.7	CSI_DDM_patch00
913	15.9452	37.1282	-9982.66	CSI_DDM_patch00
914	15.9599	37.1392	-10354.7	CSI_DDM_patch00
915	15.9787	37.1584	-11032.9	CSI_DDM_patch00
916	15.9769	37.1526	-10928.8	CSI_DDM_patch00
917	15.9768	37.1391	-10545.5	CSI_DDM_patch00
918	15.9766	37.1256	-10241	CSI_DDM_patch00
919	15.9764	37.1121	-9961.46	CSI_DDM_patch00
920	15.9931	37.0984	-9845.78	CSI_DDM_patch00
921	15.9933	37.1119	-10110.3	CSI_DDM_patch00
922	15.9935	37.1254	-10389.2	CSI_DDM_patch00
923	15.9936	37.139	-10683	CSI_DDM_patch00
924	15.9938	37.1525	-10992.8	CSI_DDM_patch00
925	15.994	37.166	-11286.2	CSI_DDM_patch00
926	15.9828	37.1683	-11303.2	CSI_DDM_patch00
927	15.9845	37.1758	-11409.1	CSI_DDM_patch00
928	15.9942	37.1795	-11531.8	CSI_DDM_patch00
929	16.0109	37.1659	-11366.9	CSI_DDM_patch00
930	16.0111	37.1794	-11617.4	CSI_DDM_patch00
931	16.0278	37.1657	-11454	CSI_DDM_patch00
932	16.0276	37.1522	-11207.8	CSI_DDM_patch00
933	16.0445	37.152	-11310.8	CSI_DDM_patch00
934	16.0443	37.1385	-11073.5	CSI_DDM_patch00
935	16.0612	37.1384	-11173.3	CSI_DDM_patch00
936	16.0614	37.1519	-11400.2	CSI_DDM_patch00
937	16.0781	37.1382	-11260.4	CSI_DDM_patch00
938	16.0783	37.1517	-11480	CSI_DDM_patch00
939	16.0616	37.1654	-11626.2	CSI_DDM_patch00
940	16.0447	37.1656	-11545.9	CSI_DDM_patch00
941	16.0449	37.1791	-11777.8	CSI_DDM_patch00
942	16.028	37.1792	-11695.1	CSI_DDM_patch00
943	16.0112	37.1929	-11857.7	CSI_DDM_patch00
944	15.9943	37.193	-11797.7	CSI_DDM_patch00
945	15.9903	37.1932	-11815.7	CSI_DDM_patch00
946	15.9945	37.2043	-11967.3	CSI_DDM_patch00
947	16.0114	37.2064	-12081.6	CSI_DDM_patch00
948	16.0281	37.1927	-11931.9	CSI_DDM_patch00
949	16.045	37.1926	-12005.6	CSI_DDM_patch00
950	16.0283	37.2063	-12161.2	CSI_DDM_patch00
951	16.0452	37.2061	-12230.5	CSI_DDM_patch00
952	16.0285	37.2198	-12425.1	CSI_DDM_patch00
953	16.0116	37.2199	-12368.8	CSI_DDM_patch00
954	16.0118	37.2335	-12644	CSI_DDM_patch00
955	15.9949	37.2336	-12675.8	CSI_DDM_patch00
956	15.9951	37.2471	-12889.4	CSI_DDM_patch00
957	16.012	37.247	-12850.4	CSI_DDM_patch00
958	15.9952	37.2606	-13011.4	CSI_DDM_patch00
959	16.0121	37.2605	-12992.4	CSI_DDM_patch00
960	15.9954	37.2742	-12945.6	CSI_DDM_patch00
961	16.0123	37.274	-13100	CSI_DDM_patch00
962	15.9956	37.2877	-13149.9	CSI_DDM_patch00
963	16.0125	37.2875	-13220.4	CSI_DDM_patch00
964	15.9958	37.3012	-13340	CSI_DDM_patch00
965	15.9788	37.3013	-13348.7	CSI_DDM_patch00
966	15.9787	37.2878	-13134.3	CSI_DDM_patch00
967	15.9675	37.2886	-13196	CSI_DDM_patch00
968	15.9688	37.2879	-13178.6	CSI_DDM_patch00
969	15.9697	37.2874	-13176.5	CSI_DDM_patch00
970	15.9699	37.2873	-13172.1	CSI_DDM_patch00
971	15.9708	37.2867	-13151.7	CSI_DDM_patch00
972	15.9711	37.2866	-13145	CSI_DDM_patch00
973	15.9715	37.2863	-13146	CSI_DDM_patch00
974	15.9724	37.2858	-13129.3	CSI_DDM_patch00
975	15.9731	37.2853	-13112.6	CSI_DDM_patch00
976	15.9735	37.2851	-13113.8	CSI_DDM_patch00
977	15.9746	37.2845	-13091.2	CSI_DDM_patch00
978	15.9753	37.2841	-13076.3	CSI_DDM_patch00
979	15.9753	37.2841	-13076.3	CSI_DDM_patch00
980	15.9757	37.2838	-13075.9	CSI_DDM_patch00
981	15.9763	37.2835	-13073.3	CSI_DDM_patch00
982	15.9775	37.2828	-13050.6	CSI_DDM_patch00
983	15.9781	37.2824	-13044.7	CSI_DDM_patch00
984	15.9786	37.2821	-13031.3	CSI_DDM_patch00
985	15.979	37.2819	-13019	CSI_DDM_patch00
986	15.9793	37.2817	-13020.8	CSI_DDM_patch00
987	15.9799	37.2814	-13019.9	CSI_DDM_patch00
988	15.9806	37.281	-13018.6	CSI_DDM_patch00
989	15.9817	37.2804	-13000.4	CSI_DDM_patch00
990	15.9826	37.2798	-12991.3	CSI_DDM_patch00
991	15.9828	37.2797	-12987.5	CSI_DDM_patch00
992	15.9841	37.2789	-12953	CSI_DDM_patch00
993	15.9844	37.2788	-12955.3	CSI_DDM_patch00
994	15.9845	37.2787	-12955.9	CSI_DDM_patch00
995	15.9854	37.2782	-12949.1	CSI_DDM_patch00
996	15.9864	37.2776	-12924.8	CSI_DDM_patch00
997	15.9867	37.2774	-12920.8	CSI_DDM_patch00
998	15.9868	37.2774	-12920.3	CSI_DDM_patch00
999	15.9871	37.2772	-12921.1	CSI_DDM_patch00
1000	15.9889	37.2762	-12909.3	CSI_DDM_patch00
1001	15.989	37.2761	-12909.5	CSI_DDM_patch00
1002	15.9895	37.2758	-12911	CSI_DDM_patch00
1003	15.9915	37.2747	-12894	CSI_DDM_patch00
1004	15.9917	37.2746	-12895.3	CSI_DDM_patch00
1005	15.9673	37.2887	-13194.4	CSI_DDM_patch00
1006	15.9663	37.2894	-13215.7	CSI_DDM_patch00
1007	15.9662	37.2894	-13215.2	CSI_DDM_patch00
1008	15.9661	37.2895	-13214.3	CSI_DDM_patch00
1009	15.9658	37.2897	-13223.1	CSI_DDM_patch00
1010	15.965	37.2902	-13244.6	CSI_DDM_patch00
1011	15.9639	37.2908	-13256.8	CSI_DDM_patch00
1012	15.9619	37.3015	-13404.8	CSI_DDM_patch00
1013	15.9621	37.315	-13574.3	CSI_DDM_patch00
1014	15.979	37.3149	-13531.7	CSI_DDM_patch00
1015	15.9623	37.3285	-13726.2	CSI_DDM_patch00
1016	15.9453	37.3286	-13771.1	CSI_DDM_patch00
1017	15.9452	37.3151	-13653.2	CSI_DDM_patch00
1018	15.9455	37.3016	-13516.1	CSI_DDM_patch00
1019	15.9481	37.3001	-13488.2	CSI_DDM_patch00
1020	15.95	37.299	-13467.3	CSI_DDM_patch00
1021	15.95	37.299	-13467	CSI_DDM_patch00
1022	15.951	37.2984	-13450.5	CSI_DDM_patch00
1023	15.9519	37.2979	-13437.2	CSI_DDM_patch00
1024	15.9526	37.2975	-13424	CSI_DDM_patch00
1025	15.9531	37.2972	-13415.3	CSI_DDM_patch00
1026	15.9531	37.2972	-13415.4	CSI_DDM_patch00
1027	15.9539	37.2967	-13403.3	CSI_DDM_patch00
1028	15.9542	37.2965	-13403.8	CSI_DDM_patch00
1029	15.955	37.2961	-13397.5	CSI_DDM_patch00
1030	15.9552	37.2959	-13391.9	CSI_DDM_patch00
1031	15.9566	37.2951	-13363.2	CSI_DDM_patch00
1032	15.957	37.2949	-13361.3	CSI_DDM_patch00
1033	15.9572	37.2948	-13358.5	CSI_DDM_patch00
1034	15.9579	37.2943	-13341.2	CSI_DDM_patch00
1035	15.9589	37.2937	-13320.2	CSI_DDM_patch00
1036	15.9589	37.2937	-13320.2	CSI_DDM_patch00
1037	15.959	37.2937	-13320.3	CSI_DDM_patch00
1038	15.9606	37.2927	-13297.7	CSI_DDM_patch00
1039	15.961	37.2925	-13291.3	CSI_DDM_patch00
1040	15.9614	37.2923	-13292.3	CSI_DDM_patch00
1041	15.9617	37.2921	-13289.6	CSI_DDM_patch00
1042	15.962	37.2919	-13287	CSI_DDM_patch00
1043	15.9631	37.2913	-13268	CSI_DDM_patch00
1044	15.945	37.3019	-13522.4	CSI_DDM_patch00
1045	15.9449	37.3019	-13523.2	CSI_DDM_patch00
1046	15.9435	37.3028	-13546	CSI_DDM_patch00
1047	15.9402	37.3046	-13597	CSI_DDM_patch00
1048	15.9396	37.3049	-13605.7	CSI_DDM_patch00
1049	15.9389	37.3054	-13616.2	CSI_DDM_patch00
1050	15.9387	37.3055	-13618.8	CSI_DDM_patch00
1051	15.9373	37.3062	-13636.9	CSI_DDM_patch00
1052	15.9359	37.307	-13655.9	CSI_DDM_patch00
1053	15.9345	37.3078	-13674.9	CSI_DDM_patch00
1054	15.9344	37.3079	-13676.6	CSI_DDM_patch00
1055	15.9343	37.308	-13678.1	CSI_DDM_patch00
1056	15.9335	37.3084	-13689	CSI_DDM_patch00
1057	15.9332	37.3086	-13693.3	CSI_DDM_patch00
1058	15.931	37.3098	-13714.3	CSI_DDM_patch00
1059	15.9282	37.3153	-13763.4	CSI_DDM_patch00
1060	15.9303	37.3103	-13720.8	CSI_DDM_patch00
1061	15.93	37.3104	-13722.8	CSI_DDM_patch00
1062	15.9298	37.3106	-13724.5	CSI_DDM_patch00
1063	15.9297	37.3106	-13725.4	CSI_DDM_patch00
1064	15.9294	37.3108	-13730.4	CSI_DDM_patch00
1065	15.929	37.311	-13735.5	CSI_DDM_patch00
1066	15.9287	37.3112	-13735.7	CSI_DDM_patch00
1067	15.9282	37.3114	-13738.7	CSI_DDM_patch00
1068	15.9263	37.3125	-13766.7	CSI_DDM_patch00
1069	15.9262	37.3126	-13766.5	CSI_DDM_patch00
1070	15.926	37.3127	-13767.3	CSI_DDM_patch00
1071	15.9255	37.313	-13773.2	CSI_DDM_patch00
1072	15.9253	37.3131	-13773.2	CSI_DDM_patch00
1073	15.9251	37.3132	-13774.8	CSI_DDM_patch00
1074	15.9242	37.3138	-13782.7	CSI_DDM_patch00
1075	15.9229	37.3145	-13803	CSI_DDM_patch00
1076	15.9222	37.3149	-13813.1	CSI_DDM_patch00
1077	15.922	37.315	-13812.6	CSI_DDM_patch00
1078	15.9217	37.3152	-13814.8	CSI_DDM_patch00
1079	15.9211	37.3155	-13818.1	CSI_DDM_patch00
1080	15.9206	37.3159	-13824	CSI_DDM_patch00
1081	15.9284	37.3288	-13832.7	CSI_DDM_patch00
1082	15.9193	37.3166	-13837.6	CSI_DDM_patch00
1083	15.9192	37.3167	-13838.6	CSI_DDM_patch00
1084	15.918	37.3173	-13849.3	CSI_DDM_patch00
1085	15.9172	37.3178	-13859	CSI_DDM_patch00
1086	15.9161	37.3184	-13867.1	CSI_DDM_patch00
1087	15.916	37.3185	-13867.6	CSI_DDM_patch00
1088	15.9154	37.3188	-13869.6	CSI_DDM_patch00
1089	15.9139	37.3197	-13880.1	CSI_DDM_patch00
1090	15.9115	37.3289	-13918.7	CSI_DDM_patch00
1091	15.9116	37.3424	-13942.7	CSI_DDM_patch00
1092	15.898	37.3288	-13990.6	CSI_DDM_patch00
1093	15.8976	37.329	-13991.6	CSI_DDM_patch00
1094	15.8966	37.3296	-13994.8	CSI_DDM_patch00
1095	15.8947	37.3426	-13996.4	CSI_DDM_patch00
1096	15.895	37.3304	-13989.4	CSI_DDM_patch00
1097	15.8946	37.3307	-13987.8	CSI_DDM_patch00
1098	15.893	37.3316	-14005.9	CSI_DDM_patch00
1099	15.8929	37.3317	-14007.2	CSI_DDM_patch00
1100	15.8923	37.332	-14013.4	CSI_DDM_patch00
1101	15.8923	37.332	-14013.4	CSI_DDM_patch00
1102	15.8914	37.3326	-14007.5	CSI_DDM_patch00
1103	15.8912	37.3327	-14007.8	CSI_DDM_patch00
1104	15.8899	37.3334	-14010.6	CSI_DDM_patch00
1105	15.8889	37.334	-14017.4	CSI_DDM_patch00
1106	15.8886	37.3341	-14016.1	CSI_DDM_patch00
1107	15.8884	37.3342	-14016.1	CSI_DDM_patch00
1108	15.8875	37.3347	-14015.9	CSI_DDM_patch00
1109	15.8855	37.3358	-14025.8	CSI_DDM_patch00
1110	15.8855	37.3359	-14026.2	CSI_DDM_patch00
1111	15.8851	37.3361	-14026.1	CSI_DDM_patch00
1112	15.8848	37.3362	-14026.1	CSI_DDM_patch00
1113	15.8843	37.3365	-14025.8	CSI_DDM_patch00
1114	15.8838	37.3368	-14026.3	CSI_DDM_patch00
1115	15.8827	37.3374	-14027.6	CSI_DDM_patch00
1116	15.8821	37.3378	-14028.7	CSI_DDM_patch00
1117	15.8778	37.3427	-14035.6	CSI_DDM_patch00
1118	15.8795	37.3392	-14033.9	CSI_DDM_patch00
1119	15.8792	37.3394	-14035.3	CSI_DDM_patch00
1120	15.8782	37.3399	-14040.8	CSI_DDM_patch00
1121	15.8781	37.34	-14040.8	CSI_DDM_patch00
1122	15.8779	37.3401	-14041.3	CSI_DDM_patch00
1123	15.8779	37.3401	-14041.4	CSI_DDM_patch00
1124	15.8776	37.3403	-14040.1	CSI_DDM_patch00
1125	15.8774	37.3404	-14039.4	CSI_DDM_patch00
1126	15.8763	37.341	-14038.5	CSI_DDM_patch00
1127	15.8755	37.3415	-14039.7	CSI_DDM_patch00
1128	15.8753	37.3416	-14040.5	CSI_DDM_patch00
1129	15.8751	37.3417	-14039.7	CSI_DDM_patch00
1130	15.8747	37.3419	-14039.7	CSI_DDM_patch00
1131	15.8746	37.342	-14039.6	CSI_DDM_patch00
1132	15.8735	37.3426	-14039.6	CSI_DDM_patch00
1133	15.8732	37.3428	-14038	CSI_DDM_patch00
1134	15.8727	37.343	-14038.9	CSI_DDM_patch00
1135	15.8716	37.3436	-14039.9	CSI_DDM_patch00
1136	15.8779	37.3562	-14042.7	CSI_DDM_patch00
1137	15.87	37.3446	-14041.4	CSI_DDM_patch00
1138	15.8698	37.3447	-14041.6	CSI_DDM_patch00
1139	15.8684	37.3455	-14046.8	CSI_DDM_patch00
1140	15.868	37.3457	-14048.3	CSI_DDM_patch00
1141	15.8661	37.3468	-14052.9	CSI_DDM_patch00
1142	15.8659	37.3469	-14052.9	CSI_DDM_patch00
1143	15.8657	37.347	-14053.1	CSI_DDM_patch00
1144	15.8655	37.3471	-14053.3	CSI_DDM_patch00
1145	15.8654	37.3472	-14053.6	CSI_DDM_patch00
1146	15.8949	37.3561	-14015.5	CSI_DDM_patch00
1147	15.8781	37.3697	-14065	CSI_DDM_patch00
1148	15.895	37.3696	-14047.7	CSI_DDM_patch00
1149	15.8782	37.3832	-14084.4	CSI_DDM_patch00
1150	15.8613	37.3834	-14111.3	CSI_DDM_patch00
1151	15.8612	37.3698	-14091.3	CSI_DDM_patch00
1152	15.861	37.3563	-14068.1	CSI_DDM_patch00
1153	15.8654	37.3472	-14053.6	CSI_DDM_patch00
1154	15.8633	37.3483	-14057.6	CSI_DDM_patch00
1155	15.8485	37.3567	-14090.4	CSI_DDM_patch00
1156	15.8482	37.3568	-14092.6	CSI_DDM_patch00
1157	15.8471	37.3575	-14100.3	CSI_DDM_patch00
1158	15.8469	37.3576	-14101.1	CSI_DDM_patch00
1159	15.8442	37.37	-14145.6	CSI_DDM_patch00
1160	15.8457	37.3582	-14106.6	CSI_DDM_patch00
1161	15.8455	37.3583	-14107.8	CSI_DDM_patch00
1162	15.8454	37.3584	-14107.5	CSI_DDM_patch00
1163	15.8445	37.3589	-14110.7	CSI_DDM_patch00
1164	15.8432	37.3597	-14122.8	CSI_DDM_patch00
1165	15.8426	37.36	-14125.9	CSI_DDM_patch00
1166	15.8423	37.3602	-14125.9	CSI_DDM_patch00
1167	15.8421	37.3603	-14125.9	CSI_DDM_patch00
1168	15.8383	37.3625	-14172.7	CSI_DDM_patch00
1169	15.8377	37.3628	-14179.9	CSI_DDM_patch00
1170	15.8377	37.3628	-14180.2	CSI_DDM_patch00
1171	15.8375	37.363	-14180.4	CSI_DDM_patch00
1172	15.8374	37.363	-14180.4	CSI_DDM_patch00
1173	15.8373	37.363	-14180.4	CSI_DDM_patch00
1174	15.8372	37.3631	-14180.9	CSI_DDM_patch00
1175	15.8351	37.3643	-14191.8	CSI_DDM_patch00
1176	15.834	37.365	-14204.1	CSI_DDM_patch00
1177	15.8337	37.3651	-14203.4	CSI_DDM_patch00
1178	15.8332	37.3654	-14202.2	CSI_DDM_patch00
1179	15.8329	37.3656	-14201.5	CSI_DDM_patch00
1180	15.8287	37.368	-14223.5	CSI_DDM_patch00
1181	15.8273	37.3701	-14231.6	CSI_DDM_patch00
1182	15.8286	37.3681	-14224.3	CSI_DDM_patch00
1183	15.8284	37.3681	-14225	CSI_DDM_patch00
1184	15.8284	37.3682	-14225.3	CSI_DDM_patch00
1185	15.8278	37.3685	-14229.3	CSI_DDM_patch00
1186	15.8272	37.3688	-14235.2	CSI_DDM_patch00
1187	15.8271	37.3689	-14235.6	CSI_DDM_patch00
1188	15.8264	37.3693	-14235.5	CSI_DDM_patch00
1189	15.8261	37.3695	-14236.1	CSI_DDM_patch00
1190	15.8259	37.3696	-14240.5	CSI_DDM_patch00
1191	15.8256	37.3697	-14245.4	CSI_DDM_patch00
1192	15.8255	37.3698	-14243.7	CSI_DDM_patch00
1193	15.8246	37.3703	-14250.4	CSI_DDM_patch00
1194	15.8246	37.3704	-14250.3	CSI_DDM_patch00
1195	15.8241	37.3706	-14253	CSI_DDM_patch00
1196	15.824	37.3707	-14253.6	CSI_DDM_patch00
1197	15.8274	37.3836	-14199.5	CSI_DDM_patch00
1198	15.8444	37.3835	-14150.4	CSI_DDM_patch00
1199	15.8276	37.3971	-14193.1	CSI_DDM_patch00
1200	15.8106	37.3972	-14211.3	CSI_DDM_patch00
1201	15.8105	37.3837	-14244.7	CSI_DDM_patch00
1202	15.8137	37.3765	-14273.5	CSI_DDM_patch00
1203	15.8145	37.3761	-14273.7	CSI_DDM_patch00
1204	15.8148	37.3759	-14273.8	CSI_DDM_patch00
1205	15.817	37.3747	-14274.3	CSI_DDM_patch00
1206	15.818	37.3741	-14284.4	CSI_DDM_patch00
1207	15.818	37.3741	-14284.3	CSI_DDM_patch00
1208	15.8191	37.3735	-14272	CSI_DDM_patch00
1209	15.8192	37.3734	-14270.6	CSI_DDM_patch00
1210	15.8194	37.3733	-14271.1	CSI_DDM_patch00
1211	15.8197	37.3732	-14272	CSI_DDM_patch00
1212	15.8204	37.3727	-14274.4	CSI_DDM_patch00
1213	15.8113	37.3779	-14269.5	CSI_DDM_patch00
1214	15.8107	37.3782	-14272.6	CSI_DDM_patch00
1215	15.8102	37.3785	-14275.1	CSI_DDM_patch00
1216	15.807	37.3803	-14289.2	CSI_DDM_patch00
1217	15.807	37.3803	-14288.9	CSI_DDM_patch00
1218	15.8059	37.3809	-14284.1	CSI_DDM_patch00
1219	15.8056	37.3811	-14282.7	CSI_DDM_patch00
1220	15.8039	37.3821	-14275.2	CSI_DDM_patch00
1221	15.8032	37.3824	-14279.6	CSI_DDM_patch00
1222	15.803	37.3826	-14279.6	CSI_DDM_patch00
1223	15.8014	37.3835	-14267.8	CSI_DDM_patch00
1224	15.8011	37.3836	-14268.1	CSI_DDM_patch00
1225	15.8009	37.3837	-14268.2	CSI_DDM_patch00
1226	15.8008	37.3838	-14268.4	CSI_DDM_patch00
1227	15.7985	37.3851	-14270.8	CSI_DDM_patch00
1228	15.7976	37.3856	-14270.5	CSI_DDM_patch00
1229	15.7963	37.3863	-14266.5	CSI_DDM_patch00
1230	15.7937	37.3974	-14208	CSI_DDM_patch00
1231	15.7953	37.3868	-14263.5	CSI_DDM_patch00
1232	15.7945	37.3873	-14263.9	CSI_DDM_patch00
1233	15.794	37.3876	-14265.1	CSI_DDM_patch00
1234	15.7937	37.3878	-14265.4	CSI_DDM_patch00
1235	15.7922	37.3886	-14255.6	CSI_DDM_patch00
1236	15.7918	37.3888	-14252.8	CSI_DDM_patch00
1237	15.7917	37.3889	-14252.7	CSI_DDM_patch00
1238	15.7915	37.3889	-14252.5	CSI_DDM_patch00
1239	15.7889	37.3904	-14226.4	CSI_DDM_patch00
1240	15.7873	37.3912	-14222.6	CSI_DDM_patch00
1241	15.7873	37.3912	-14222.6	CSI_DDM_patch00
1242	15.787	37.3914	-14222.5	CSI_DDM_patch00
1243	15.7867	37.3916	-14222.4	CSI_DDM_patch00
1244	15.7863	37.3918	-14222	CSI_DDM_patch00
1245	15.7852	37.3925	-14212.4	CSI_DDM_patch00
1246	15.7836	37.3934	-14200.5	CSI_DDM_patch00
1247	15.783	37.3937	-14197.6	CSI_DDM_patch00
1248	15.7824	37.394	-14194.8	CSI_DDM_patch00
1249	15.7786	37.3962	-14175.9	CSI_DDM_patch00
1250	15.7767	37.3975	-14165.5	CSI_DDM_patch00
1251	15.7778	37.3966	-14171.9	CSI_DDM_patch00
1252	15.7772	37.3969	-14169	CSI_DDM_patch00
1253	15.7771	37.397	-14168.9	CSI_DDM_patch00
1254	15.777	37.397	-14168.9	CSI_DDM_patch00
1255	15.7768	37.3971	-14166.6	CSI_DDM_patch00
1256	15.7767	37.3972	-14166.3	CSI_DDM_patch00
1257	15.7766	37.3972	-14166.3	CSI_DDM_patch00
1258	15.7765	37.3973	-14165.2	CSI_DDM_patch00
1259	15.7764	37.3973	-14165	CSI_DDM_patch00
1260	15.7762	37.3975	-14163.2	CSI_DDM_patch00
1261	15.7762	37.3975	-14163.2	CSI_DDM_patch00
1262	15.7761	37.3975	-14162.2	CSI_DDM_patch00
1263	15.7761	37.3975	-14162.2	CSI_DDM_patch00
1264	15.7759	37.3976	-14161.7	CSI_DDM_patch00
1265	15.7741	37.3986	-14153.2	CSI_DDM_patch00
1266	15.7769	37.411	-14160.9	CSI_DDM_patch00
1267	15.7938	37.4109	-14200.5	CSI_DDM_patch00
1268	15.777	37.4245	-14200	CSI_DDM_patch00
1269	15.7601	37.4246	-14163	CSI_DDM_patch00
1270	15.7599	37.4111	-14100.9	CSI_DDM_patch00
1271	15.7638	37.4043	-14099.3	CSI_DDM_patch00
1272	15.7654	37.4035	-14102.9	CSI_DDM_patch00
1273	15.7654	37.4034	-14102.9	CSI_DDM_patch00
1274	15.7673	37.4024	-14116.9	CSI_DDM_patch00
1275	15.7678	37.4022	-14116.8	CSI_DDM_patch00
1276	15.7684	37.4018	-14116.2	CSI_DDM_patch00
1277	15.7685	37.4018	-14116.1	CSI_DDM_patch00
1278	15.7685	37.4018	-14116.3	CSI_DDM_patch00
1279	15.7701	37.4009	-14133.8	CSI_DDM_patch00
1280	15.772	37.3998	-14142.9	CSI_DDM_patch00
1281	15.7731	37.3992	-14148.3	CSI_DDM_patch00
1282	15.7619	37.4054	-14095	CSI_DDM_patch00
1283	15.7614	37.4057	-14091.5	CSI_DDM_patch00
1284	15.7613	37.4058	-14091.8	CSI_DDM_patch00
1285	15.7609	37.406	-14090.2	CSI_DDM_patch00
1286	15.7604	37.4063	-14088.4	CSI_DDM_patch00
1287	15.7602	37.4064	-14088.7	CSI_DDM_patch00
1288	15.7598	37.4066	-14088.5	CSI_DDM_patch00
1289	15.7592	37.4069	-14084.9	CSI_DDM_patch00
1290	15.7585	37.4073	-14080.8	CSI_DDM_patch00
1291	15.7584	37.4074	-14080.6	CSI_DDM_patch00
1292	15.7584	37.4074	-14080.6	CSI_DDM_patch00
1293	15.7575	37.4079	-14084.7	CSI_DDM_patch00
1294	15.7567	37.4083	-14081.7	CSI_DDM_patch00
1295	15.7564	37.4085	-14078.1	CSI_DDM_patch00
1296	15.7556	37.4089	-14069.7	CSI_DDM_patch00
1297	15.7556	37.4089	-14069.8	CSI_DDM_patch00
1298	15.7556	37.409	-14069.8	CSI_DDM_patch00
1299	15.755	37.4093	-14074.4	CSI_DDM_patch00
1300	15.7546	37.4095	-14075.4	CSI_DDM_patch00
1301	15.7545	37.4095	-14075.5	CSI_DDM_patch00
1302	15.7532	37.4103	-14067.3	CSI_DDM_patch00
1303	15.7527	37.4105	-14059.7	CSI_DDM_patch00
1304	15.7527	37.4106	-14060.4	CSI_DDM_patch00
1305	15.7521	37.4109	-14066.6	CSI_DDM_patch00
1306	15.7519	37.411	-14066.2	CSI_DDM_patch00
1307	15.75	37.4121	-14062.9	CSI_DDM_patch00
1308	15.7491	37.4126	-14061.4	CSI_DDM_patch00
1309	15.7483	37.413	-14058.4	CSI_DDM_patch00
1310	15.7482	37.4131	-14059.1	CSI_DDM_patch00
1311	15.748	37.4132	-14059	CSI_DDM_patch00
1312	15.7473	37.4136	-14061.3	CSI_DDM_patch00
1313	15.7455	37.4147	-14067.2	CSI_DDM_patch00
1314	15.7431	37.4247	-14142.6	CSI_DDM_patch00
1315	15.7454	37.4147	-14067.4	CSI_DDM_patch00
1316	15.7436	37.4157	-14070.8	CSI_DDM_patch00
1317	15.7435	37.4157	-14071.4	CSI_DDM_patch00
1318	15.7435	37.4158	-14072.1	CSI_DDM_patch00
1319	15.7421	37.4166	-14093.9	CSI_DDM_patch00
1320	15.7414	37.417	-14096	CSI_DDM_patch00
1321	15.7408	37.4173	-14091.6	CSI_DDM_patch00
1322	15.7406	37.4174	-14090.4	CSI_DDM_patch00
1323	15.7404	37.4175	-14091.9	CSI_DDM_patch00
1324	15.7401	37.4177	-14093.7	CSI_DDM_patch00
1325	15.7395	37.4181	-14094.5	CSI_DDM_patch00
1326	15.7393	37.4181	-14096.2	CSI_DDM_patch00
1327	15.7385	37.4186	-14105.9	CSI_DDM_patch00
1328	15.7377	37.4191	-14115.4	CSI_DDM_patch00
1329	15.7372	37.4194	-14120.9	CSI_DDM_patch00
1330	15.7366	37.4197	-14122.9	CSI_DDM_patch00
1331	15.7362	37.42	-14121.5	CSI_DDM_patch00
1332	15.7355	37.4203	-14119.1	CSI_DDM_patch00
1333	15.7354	37.4204	-14120.7	CSI_DDM_patch00
1334	15.7351	37.4206	-14121.8	CSI_DDM_patch00
1335	15.7349	37.4207	-14122.9	CSI_DDM_patch00
1336	15.733	37.4218	-14148.3	CSI_DDM_patch00
1337	15.7328	37.4219	-14148.9	CSI_DDM_patch00
1338	15.7316	37.4226	-14152.4	CSI_DDM_patch00
1339	15.7302	37.4233	-14156.2	CSI_DDM_patch00
1340	15.7297	37.4237	-14158	CSI_DDM_patch00
1341	15.7299	37.4235	-14157.2	CSI_DDM_patch00
1342	15.7299	37.4235	-14157.2	CSI_DDM_patch00
1343	15.7294	37.4244	-14164.6	CSI_DDM_patch00
1344	15.7291	37.4248	-14169.1	CSI_DDM_patch00
1345	15.7284	37.4259	-14166.8	CSI_DDM_patch00
1346	15.728	37.4267	-14166.2	CSI_DDM_patch00
1347	15.7278	37.427	-14167.8	CSI_DDM_patch00
1348	15.7269	37.4284	-14175.6	CSI_DDM_patch00
1349	15.7432	37.4383	-14208	CSI_DDM_patch00
1350	15.7265	37.4292	-14177.9	CSI_DDM_patch00
1351	15.7263	37.4294	-14178.6	CSI_DDM_patch00
1352	15.7253	37.4311	-14184.7	CSI_DDM_patch00
1353	15.7263	37.4384	-14210.4	CSI_DDM_patch00
1354	15.725	37.4317	-14187	CSI_DDM_patch00
1355	15.7244	37.4326	-14191.4	CSI_DDM_patch00
1356	15.7241	37.4332	-14193	CSI_DDM_patch00
1357	15.7239	37.4335	-14194.5	CSI_DDM_patch00
1358	15.7238	37.4337	-14195.2	CSI_DDM_patch00
1359	15.7229	37.4351	-14208	CSI_DDM_patch00
1360	15.7229	37.4352	-14208.3	CSI_DDM_patch00
1361	15.7227	37.4354	-14209.1	CSI_DDM_patch00
1362	15.7225	37.4358	-14209.1	CSI_DDM_patch00
1363	15.7223	37.4362	-14210.6	CSI_DDM_patch00
1364	15.7215	37.4375	-14217.5	CSI_DDM_patch00
1365	15.7214	37.4376	-14218.1	CSI_DDM_patch00
1366	15.7214	37.4377	-14218.5	CSI_DDM_patch00
1367	15.7209	37.4385	-14217.8	CSI_DDM_patch00
1368	15.7208	37.4387	-14218.5	CSI_DDM_patch00
1369	15.7204	37.4392	-14218.3	CSI_DDM_patch00
1370	15.7204	37.4393	-14219.2	CSI_DDM_patch00
1371	15.7204	37.4394	-14219.9	CSI_DDM_patch00
1372	15.7193	37.4411	-14228.2	CSI_DDM_patch00
1373	15.7193	37.4412	-14228.8	CSI_DDM_patch00
1374	15.7264	37.4519	-14258.1	CSI_DDM_patch00
1375	15.7179	37.4434	-14238.2	CSI_DDM_patch00
1376	15.7174	37.4442	-14241.7	CSI_DDM_patch00
1377	15.7174	37.4444	-14243.6	CSI_DDM_patch00
1378	15.7166	37.4457	-14248	CSI_DDM_patch00
1379	15.7162	37.4463	-14250.1	CSI_DDM_patch00
1380	15.716	37.4466	-14252.4	CSI_DDM_patch00
1381	15.7155	37.4475	-14258.2	CSI_DDM_patch00
1382	15.7154	37.4476	-14258.8	CSI_DDM_patch00
1383	15.7154	37.4476	-14259.2	CSI_DDM_patch00
1384	15.7143	37.4495	-14264.3	CSI_DDM_patch00
1385	15.7141	37.4497	-14265.8	CSI_DDM_patch00
1386	15.7141	37.4498	-14266.5	CSI_DDM_patch00
1387	15.7134	37.4509	-14268.3	CSI_DDM_patch00
1388	15.7133	37.4511	-14269.5	CSI_DDM_patch00
1389	15.7131	37.4514	-14269	CSI_DDM_patch00
1390	15.713	37.4516	-14270	CSI_DDM_patch00
1391	15.7122	37.4529	-14275.9	CSI_DDM_patch00
1392	15.7118	37.4535	-14281.1	CSI_DDM_patch00
1393	15.7114	37.4542	-14286.7	CSI_DDM_patch00
1394	15.7105	37.4557	-14294.5	CSI_DDM_patch00
1395	15.7266	37.4654	-14318	CSI_DDM_patch00
1396	15.7105	37.4558	-14294.7	CSI_DDM_patch00
1397	15.7103	37.4561	-14297.1	CSI_DDM_patch00
1398	15.7092	37.4579	-14295.3	CSI_DDM_patch00
1399	15.7096	37.4655	-14294.2	CSI_DDM_patch00
1400	15.7097	37.479	-14324.6	CSI_DDM_patch00
1401	15.7029	37.4683	-14298	CSI_DDM_patch00
1402	15.703	37.468	-14297.4	CSI_DDM_patch00
1403	15.7042	37.4661	-14293.6	CSI_DDM_patch00
1404	15.7045	37.4656	-14293.9	CSI_DDM_patch00
1405	15.7055	37.4639	-14295.1	CSI_DDM_patch00
1406	15.7066	37.4621	-14296.4	CSI_DDM_patch00
1407	15.7072	37.4613	-14296.9	CSI_DDM_patch00
1408	15.7074	37.4609	-14295.2	CSI_DDM_patch00
1409	15.708	37.4599	-14297	CSI_DDM_patch00
1410	15.708	37.4598	-14296.2	CSI_DDM_patch00
1411	15.7081	37.4597	-14295.4	CSI_DDM_patch00
1412	15.7015	37.4705	-14295.6	CSI_DDM_patch00
1413	15.7005	37.4721	-14293.8	CSI_DDM_patch00
1414	15.6989	37.4747	-14290.9	CSI_DDM_patch00
1415	15.698	37.4762	-14289.3	CSI_DDM_patch00
1416	15.6972	37.4776	-14287.8	CSI_DDM_patch00
1417	15.6962	37.4791	-14286.1	CSI_DDM_patch00
1418	15.6955	37.4803	-14281.4	CSI_DDM_patch00
1419	15.6936	37.4833	-14269.2	CSI_DDM_patch00
1420	15.6929	37.4844	-14264.9	CSI_DDM_patch00
1421	15.6929	37.4926	-14246	CSI_DDM_patch00
1422	15.6928	37.4846	-14264	CSI_DDM_patch00
1423	15.6908	37.4878	-14234.4	CSI_DDM_patch00
1424	15.6904	37.4884	-14228.1	CSI_DDM_patch00
1425	15.69	37.489	-14223	CSI_DDM_patch00
1426	15.6878	37.4925	-14190.2	CSI_DDM_patch00
1427	15.6866	37.4944	-14172.4	CSI_DDM_patch00
1428	15.6853	37.4964	-14154.1	CSI_DDM_patch00
1429	15.6852	37.4966	-14152.2	CSI_DDM_patch00
1430	15.683	37.5001	-14119.6	CSI_DDM_patch00
1431	15.6826	37.5007	-14114.3	CSI_DDM_patch00
1432	15.6823	37.5012	-14109.3	CSI_DDM_patch00
1433	15.693	37.5062	-14191.2	CSI_DDM_patch00
1434	15.7098	37.4925	-14359.3	CSI_DDM_patch00
1435	15.7267	37.4789	-14397	CSI_DDM_patch00
1436	15.7435	37.4653	-14355.2	CSI_DDM_patch00
1437	15.7436	37.4788	-14462.3	CSI_DDM_patch00
1438	15.7268	37.4924	-14493.2	CSI_DDM_patch00
1439	15.71	37.5061	-14386.6	CSI_DDM_patch00
1440	15.6931	37.5197	-14238.9	CSI_DDM_patch00
1441	15.6762	37.5198	-14086	CSI_DDM_patch00
1442	15.6763	37.5333	-14165.2	CSI_DDM_patch00
1443	15.6593	37.5334	-13946.1	CSI_DDM_patch00
1444	15.6607	37.5229	-13962.1	CSI_DDM_patch00
1445	15.6618	37.5219	-13971.1	CSI_DDM_patch00
1446	15.6625	37.5213	-13977	CSI_DDM_patch00
1447	15.664	37.5198	-13989.7	CSI_DDM_patch00
1448	15.6655	37.5185	-13999.8	CSI_DDM_patch00
1449	15.6655	37.5184	-14000.4	CSI_DDM_patch00
1450	15.6659	37.5181	-14003.2	CSI_DDM_patch00
1451	15.6686	37.5156	-14021.3	CSI_DDM_patch00
1452	15.6692	37.5151	-14024.9	CSI_DDM_patch00
1453	15.67	37.5144	-14030.3	CSI_DDM_patch00
1454	15.6729	37.5117	-14049.1	CSI_DDM_patch00
1455	15.6746	37.5101	-14060.3	CSI_DDM_patch00
1456	15.6761	37.5087	-14069.5	CSI_DDM_patch00
1457	15.6766	37.5083	-14071.3	CSI_DDM_patch00
1458	15.6786	37.5062	-14078.2	CSI_DDM_patch00
1459	15.679	37.5058	-14078.4	CSI_DDM_patch00
1460	15.68	37.5047	-14079.1	CSI_DDM_patch00
1461	15.6806	37.5038	-14083.1	CSI_DDM_patch00
1462	15.6592	37.5243	-13949.7	CSI_DDM_patch00
1463	15.658	37.5253	-13935.7	CSI_DDM_patch00
1464	15.6564	37.5269	-13915.6	CSI_DDM_patch00
1465	15.6543	37.5287	-13890.3	CSI_DDM_patch00
1466	15.651	37.5318	-13848.4	CSI_DDM_patch00
1467	15.6506	37.5322	-13843	CSI_DDM_patch00
1468	15.6492	37.5334	-13824.9	CSI_DDM_patch00
1469	15.6492	37.5335	-13824.5	CSI_DDM_patch00
1470	15.6484	37.5342	-13825	CSI_DDM_patch00
1471	15.6481	37.5345	-13830	CSI_DDM_patch00
1472	15.6474	37.5353	-13837.6	CSI_DDM_patch00
1473	15.6594	37.5469	-14084.4	CSI_DDM_patch00
1474	15.6764	37.5468	-14296.1	CSI_DDM_patch00
1475	15.6595	37.5604	-14279	CSI_DDM_patch00
1476	15.6426	37.5605	-14092.7	CSI_DDM_patch00
1477	15.6424	37.547	-13915	CSI_DDM_patch00
1478	15.6329	37.5492	-13869.9	CSI_DDM_patch00
1479	15.6337	37.5485	-13876.4	CSI_DDM_patch00
1480	15.6342	37.548	-13872.8	CSI_DDM_patch00
1481	15.6357	37.5465	-13861.2	CSI_DDM_patch00
1482	15.6358	37.5463	-13859.9	CSI_DDM_patch00
1483	15.6362	37.546	-13862.6	CSI_DDM_patch00
1484	15.6363	37.5459	-13862.8	CSI_DDM_patch00
1485	15.6374	37.5448	-13867.8	CSI_DDM_patch00
1486	15.6376	37.5447	-13868.6	CSI_DDM_patch00
1487	15.6389	37.5434	-13834.4	CSI_DDM_patch00
1488	15.639	37.5433	-13832.4	CSI_DDM_patch00
1489	15.6396	37.5428	-13848.1	CSI_DDM_patch00
1490	15.6398	37.5425	-13849.1	CSI_DDM_patch00
1491	15.6405	37.5419	-13851.6	CSI_DDM_patch00
1492	15.6407	37.5416	-13850.2	CSI_DDM_patch00
1493	15.6419	37.5405	-13843.4	CSI_DDM_patch00
1494	15.6421	37.5403	-13839.6	CSI_DDM_patch00
1495	15.6428	37.5396	-13840.6	CSI_DDM_patch00
1496	15.643	37.5394	-13836.1	CSI_DDM_patch00
1497	15.6434	37.539	-13835.9	CSI_DDM_patch00
1498	15.6435	37.5389	-13835.8	CSI_DDM_patch00
1499	15.644	37.5385	-13838.6	CSI_DDM_patch00
1500	15.6455	37.537	-13848.8	CSI_DDM_patch00
1501	15.6459	37.5366	-13845.2	CSI_DDM_patch00
1502	15.6468	37.5358	-13837	CSI_DDM_patch00
1503	15.647	37.5356	-13837.3	CSI_DDM_patch00
1504	15.6327	37.5494	-13871	CSI_DDM_patch00
1505	15.6325	37.5496	-13871.7	CSI_DDM_patch00
1506	15.6324	37.5497	-13874.6	CSI_DDM_patch00
1507	15.632	37.5501	-13881.1	CSI_DDM_patch00
1508	15.6316	37.5505	-13884.8	CSI_DDM_patch00
1509	15.6309	37.5512	-13883.2	CSI_DDM_patch00
1510	15.6292	37.5528	-13878.8	CSI_DDM_patch00
1511	15.6291	37.5529	-13879.8	CSI_DDM_patch00
1512	15.6291	37.5529	-13881.2	CSI_DDM_patch00
1513	15.6285	37.5535	-13889.8	CSI_DDM_patch00
1514	15.6281	37.5539	-13890.5	CSI_DDM_patch00
1515	15.6256	37.5606	-13940.5	CSI_DDM_patch00
1516	15.6276	37.5544	-13891.1	CSI_DDM_patch00
1517	15.6259	37.556	-13892.5	CSI_DDM_patch00
1518	15.6257	37.5562	-13894.1	CSI_DDM_patch00
1519	15.6256	37.5564	-13893.7	CSI_DDM_patch00
1520	15.6256	37.5564	-13893.6	CSI_DDM_patch00
1521	15.6254	37.5565	-13894.1	CSI_DDM_patch00
1522	15.6232	37.5587	-13897.3	CSI_DDM_patch00
1523	15.6226	37.5592	-13897.8	CSI_DDM_patch00
1524	15.6225	37.5594	-13900.7	CSI_DDM_patch00
1525	15.622	37.5598	-13907.3	CSI_DDM_patch00
1526	15.622	37.5598	-13907.3	CSI_DDM_patch00
1527	15.6199	37.5619	-13910.3	CSI_DDM_patch00
1528	15.6195	37.5623	-13908.7	CSI_DDM_patch00
1529	15.6193	37.5625	-13904.9	CSI_DDM_patch00
1530	15.619	37.5628	-13896.3	CSI_DDM_patch00
1531	15.6189	37.5628	-13897.7	CSI_DDM_patch00
1532	15.6186	37.5632	-13907	CSI_DDM_patch00
1533	15.6257	37.5741	-14117.5	CSI_DDM_patch00
1534	15.6427	37.574	-14299.6	CSI_DDM_patch00
1535	15.6597	37.5739	-14482.8	CSI_DDM_patch00
1536	15.6428	37.5876	-14526.6	CSI_DDM_patch00
1537	15.6258	37.5877	-14368.9	CSI_DDM_patch00
1538	15.6088	37.5877	-14247.4	CSI_DDM_patch00
1539	15.6103	37.5901	-14288.7	CSI_DDM_patch00
1540	15.6071	37.587	-14232.2	CSI_DDM_patch00
1541	15.6087	37.5742	-13942	CSI_DDM_patch00
1542	15.6114	37.5703	-13910.7	CSI_DDM_patch00
1543	15.6114	37.5702	-13910.6	CSI_DDM_patch00
1544	15.6114	37.5702	-13910.6	CSI_DDM_patch00
1545	15.6116	37.57	-13907.5	CSI_DDM_patch00
1546	15.6117	37.57	-13907.2	CSI_DDM_patch00
1547	15.6117	37.5699	-13907.6	CSI_DDM_patch00
1548	15.6129	37.5688	-13940.9	CSI_DDM_patch00
1549	15.614	37.5678	-13953.2	CSI_DDM_patch00
1550	15.615	37.5668	-13953.4	CSI_DDM_patch00
1551	15.615	37.5668	-13953.3	CSI_DDM_patch00
1552	15.6162	37.5656	-13948.8	CSI_DDM_patch00
1553	15.6177	37.5641	-13919.3	CSI_DDM_patch00
1554	15.618	37.5638	-13913.2	CSI_DDM_patch00
1555	15.6184	37.5633	-13907.3	CSI_DDM_patch00
1556	15.6185	37.5633	-13907.2	CSI_DDM_patch00
1557	15.6096	37.5721	-13949.4	CSI_DDM_patch00
1558	15.6082	37.5735	-13932.1	CSI_DDM_patch00
1559	15.6081	37.5735	-13931.7	CSI_DDM_patch00
1560	15.608	37.5736	-13931.7	CSI_DDM_patch00
1561	15.6079	37.5737	-13932.1	CSI_DDM_patch00
1562	15.6079	37.5737	-13932.1	CSI_DDM_patch00
1563	15.6077	37.5739	-13934.6	CSI_DDM_patch00
1564	15.6077	37.5739	-13935.1	CSI_DDM_patch00
1565	15.6065	37.5752	-13957.8	CSI_DDM_patch00
1566	15.6045	37.5772	-13946.2	CSI_DDM_patch00
1567	15.604	37.5839	-14092.7	CSI_DDM_patch00
1568	15.6045	37.5772	-13946.3	CSI_DDM_patch00
1569	15.6044	37.5772	-13946.4	CSI_DDM_patch00
1570	15.6044	37.5772	-13946.4	CSI_DDM_patch00
1571	15.6042	37.5774	-13948	CSI_DDM_patch00
1572	15.6042	37.5774	-13948.4	CSI_DDM_patch00
1573	15.6032	37.5785	-13975.5	CSI_DDM_patch00
1574	15.6022	37.5795	-13988	CSI_DDM_patch00
1575	15.6011	37.5806	-14013.4	CSI_DDM_patch00
1576	15.6011	37.5806	-14014.5	CSI_DDM_patch00
1577	15.6135	37.5932	-14384.2	CSI_DDM_patch00
1578	15.6166	37.5963	-14488.2	CSI_DDM_patch00
1579	15.6174	37.5967	-14496.1	CSI_DDM_patch00
1580	15.6198	37.5994	-14539.5	CSI_DDM_patch00
1581	15.6259	37.6012	-14653.6	CSI_DDM_patch00
1582	15.623	37.6025	-14653.8	CSI_DDM_patch00
1583	15.6261	37.6056	-14714.7	CSI_DDM_patch00
1584	15.6293	37.6087	-14805.7	CSI_DDM_patch00
1585	15.6429	37.6011	-14755.6	CSI_DDM_patch00
1586	15.6598	37.5875	-14689	CSI_DDM_patch00
1587	15.6599	37.601	-14897.6	CSI_DDM_patch00
1588	15.643	37.6146	-15018.2	CSI_DDM_patch00
1589	15.6325	37.6118	-14894.3	CSI_DDM_patch00
1590	15.6356	37.6149	-14979.8	CSI_DDM_patch00
1591	15.6388	37.618	-15019.3	CSI_DDM_patch00
1592	15.646	37.6281	-15299	CSI_DDM_patch00
1593	15.66	37.6145	-15144.3	CSI_DDM_patch00
1594	15.6769	37.6009	-15026.9	CSI_DDM_patch00
1595	15.6768	37.5874	-14832.5	CSI_DDM_patch00
1596	15.6766	37.5739	-14644.2	CSI_DDM_patch00
1597	15.6936	37.5738	-14797.1	CSI_DDM_patch00
1598	15.6938	37.5873	-14973.5	CSI_DDM_patch00
1599	15.7106	37.5737	-14941.4	CSI_DDM_patch00
1600	15.7105	37.5601	-14788	CSI_DDM_patch00
1601	15.6935	37.5602	-14633.9	CSI_DDM_patch00
1602	15.6765	37.5603	-14462.9	CSI_DDM_patch00
1603	15.6934	37.5467	-14480.4	CSI_DDM_patch00
1604	15.6933	37.5332	-14346.2	CSI_DDM_patch00
1605	15.7102	37.5331	-14503.3	CSI_DDM_patch00
1606	15.7104	37.5466	-14642.6	CSI_DDM_patch00
1607	15.7273	37.5465	-14793.6	CSI_DDM_patch00
1608	15.7272	37.533	-14711.7	CSI_DDM_patch00
1609	15.7271	37.5195	-14638.7	CSI_DDM_patch00
1610	15.7101	37.5196	-14416.4	CSI_DDM_patch00
1611	15.7269	37.506	-14567.3	CSI_DDM_patch00
1612	15.7439	37.5058	-14683	CSI_DDM_patch00
1613	15.744	37.5194	-14779.2	CSI_DDM_patch00
1614	15.7442	37.5329	-14868.9	CSI_DDM_patch00
1615	15.7443	37.5464	-14960.5	CSI_DDM_patch00
1616	15.7275	37.56	-14913.5	CSI_DDM_patch00
1617	15.7276	37.5736	-15058.2	CSI_DDM_patch00
1618	15.7107	37.5872	-15109	CSI_DDM_patch00
1619	15.7277	37.5871	-15219.6	CSI_DDM_patch00
1620	15.7109	37.6007	-15296.7	CSI_DDM_patch00
1621	15.6939	37.6008	-15163.3	CSI_DDM_patch00
1622	15.694	37.6143	-15408	CSI_DDM_patch00
1623	15.677	37.6144	-15273.2	CSI_DDM_patch00
1624	15.6771	37.6279	-15517.8	CSI_DDM_patch00
1625	15.6941	37.6278	-15636.4	CSI_DDM_patch00
1626	15.711	37.6142	-15538.4	CSI_DDM_patch00
1627	15.7279	37.6006	-15401.7	CSI_DDM_patch00
1628	15.728	37.6141	-15624.2	CSI_DDM_patch00
1629	15.7111	37.6277	-15745.7	CSI_DDM_patch00
1630	15.6943	37.6414	-15848.8	CSI_DDM_patch00
1631	15.6773	37.6414	-15756.2	CSI_DDM_patch00
1632	15.6774	37.655	-15948.2	CSI_DDM_patch00
1633	15.6604	37.6551	-15847.8	CSI_DDM_patch00
1634	15.6603	37.6415	-15671.1	CSI_DDM_patch00
1635	15.6601	37.628	-15414.6	CSI_DDM_patch00
1636	15.6475	37.6382	-15587.3	CSI_DDM_patch00
1637	15.6489	37.6416	-15619.3	CSI_DDM_patch00
1638	15.6518	37.6461	-15683.6	CSI_DDM_patch00
1639	15.6547	37.6551	-15850.3	CSI_DDM_patch00
1640	15.6562	37.6585	-15840.4	CSI_DDM_patch00
1641	15.6576	37.6596	-15830.1	CSI_DDM_patch00
1642	15.6633	37.6686	-16134.8	CSI_DDM_patch00
1643	15.6775	37.6685	-16229.2	CSI_DDM_patch00
1644	15.6634	37.6731	-16211.2	CSI_DDM_patch00
1645	15.6691	37.6821	-16508.6	CSI_DDM_patch00
1646	15.6776	37.682	-16528.2	CSI_DDM_patch00
1647	15.6692	37.6866	-16558.8	CSI_DDM_patch00
1648	15.6777	37.6955	-16784.1	CSI_DDM_patch00
1649	15.6749	37.6955	-16805.4	CSI_DDM_patch00
1650	15.675	37.7	-16810.1	CSI_DDM_patch00
1651	15.6948	37.6954	-16871.7	CSI_DDM_patch00
1652	15.6949	37.7089	-17104.2	CSI_DDM_patch00
1653	15.7118	37.6953	-17003.7	CSI_DDM_patch00
1654	15.7119	37.7088	-17245.9	CSI_DDM_patch00
1655	15.695	37.7225	-17301	CSI_DDM_patch00
1656	15.6808	37.718	-17107.6	CSI_DDM_patch00
1657	15.6807	37.7135	-17075.7	CSI_DDM_patch00
1658	15.6854	37.7297	-17378.1	CSI_DDM_patch00
1659	15.6951	37.736	-17529.2	CSI_DDM_patch00
1660	15.6953	37.7495	-17809.4	CSI_DDM_patch00
1661	15.7122	37.7359	-17695.7	CSI_DDM_patch00
1662	15.7123	37.7494	-17891.9	CSI_DDM_patch00
1663	15.7292	37.7358	-17821.9	CSI_DDM_patch00
1664	15.7291	37.7223	-17616.8	CSI_DDM_patch00
1665	15.7461	37.7222	-17744.5	CSI_DDM_patch00
1666	15.7459	37.7086	-17535.7	CSI_DDM_patch00
1667	15.763	37.7085	-17662.4	CSI_DDM_patch00
1668	15.7628	37.695	-17429.6	CSI_DDM_patch00
1669	15.7798	37.6949	-17532.9	CSI_DDM_patch00
1670	15.7797	37.6814	-17281.5	CSI_DDM_patch00
1671	15.7967	37.6813	-17358.4	CSI_DDM_patch00
1672	15.7968	37.6948	-17594.4	CSI_DDM_patch00
1673	15.78	37.7084	-17747.6	CSI_DDM_patch00
1674	15.7631	37.722	-17851	CSI_DDM_patch00
1675	15.7801	37.7219	-17910.1	CSI_DDM_patch00
1676	15.7632	37.7356	-17994.6	CSI_DDM_patch00
1677	15.7803	37.7355	-18042.2	CSI_DDM_patch00
1678	15.7634	37.7491	-18103.9	CSI_DDM_patch00
1679	15.7463	37.7492	-18050	CSI_DDM_patch00
1680	15.7462	37.7357	-17918.8	CSI_DDM_patch00
1681	15.7293	37.7493	-17988.6	CSI_DDM_patch00
1682	15.7295	37.7628	-18079.1	CSI_DDM_patch00
1683	15.7124	37.7629	-18070	CSI_DDM_patch00
1684	15.7136	37.7711	-18103.3	CSI_DDM_patch00
1685	15.7636	37.7761	-18216	CSI_DDM_patch00
1686	15.7465	37.7627	-18129.2	CSI_DDM_patch00
1687	15.7635	37.7626	-18178.3	CSI_DDM_patch00
1688	15.7804	37.749	-18144.6	CSI_DDM_patch00
1689	15.7973	37.7353	-18068.1	CSI_DDM_patch00
1690	15.7974	37.7489	-18166.8	CSI_DDM_patch00
1691	15.7805	37.7625	-18216.3	CSI_DDM_patch00
1692	15.7807	37.776	-18239	CSI_DDM_patch00
1693	15.866	37.7889	-18246.3	CSI_DDM_patch00
1694	15.9513	37.8018	-18156.6	CSI_DDM_patch00
1695	16.0481	37.8145	-18112.7	CSI_DDM_patch00
1696	15.9684	37.8017	-18130.9	CSI_DDM_patch00
1697	15.9682	37.7881	-18103.7	CSI_DDM_patch00
1698	15.9512	37.7883	-18125.8	CSI_DDM_patch00
1699	15.968	37.7746	-18056.8	CSI_DDM_patch00
1700	15.985	37.7745	-18030.8	CSI_DDM_patch00
1701	15.9849	37.761	-17968.8	CSI_DDM_patch00
1702	16.0019	37.7608	-17955.8	CSI_DDM_patch00
1703	16.0017	37.7473	-17884.6	CSI_DDM_patch00
1704	16.0187	37.7472	-17883.4	CSI_DDM_patch00
1705	16.0186	37.7336	-17798.8	CSI_DDM_patch00
1706	16.0356	37.7335	-17807.2	CSI_DDM_patch00
1707	16.0354	37.72	-17712.8	CSI_DDM_patch00
1708	16.0184	37.7201	-17697.2	CSI_DDM_patch00
1709	16.0352	37.7064	-17606.1	CSI_DDM_patch00
1710	16.0522	37.7063	-17630	CSI_DDM_patch00
1711	16.0524	37.7198	-17728.4	CSI_DDM_patch00
1712	16.0526	37.7333	-17816.2	CSI_DDM_patch00
1713	16.0358	37.747	-17887	CSI_DDM_patch00
1714	16.0528	37.7469	-17892	CSI_DDM_patch00
1715	16.036	37.7605	-17950.8	CSI_DDM_patch00
1716	16.0189	37.7607	-17950.6	CSI_DDM_patch00
1717	16.0021	37.7743	-18012.4	CSI_DDM_patch00
1718	16.0191	37.7742	-18004.1	CSI_DDM_patch00
1719	16.0361	37.774	-18002.3	CSI_DDM_patch00
1720	16.0193	37.7877	-18047	CSI_DDM_patch00
1721	16.0023	37.7879	-18061.6	CSI_DDM_patch00
1722	15.9852	37.788	-18080.2	CSI_DDM_patch00
1723	15.9854	37.8015	-18106	CSI_DDM_patch00
1724	16.0024	37.8014	-18083.2	CSI_DDM_patch00
1725	16.0195	37.8012	-18075.9	CSI_DDM_patch00
1726	16.0363	37.7876	-18042.9	CSI_DDM_patch00
1727	16.0365	37.8011	-18073.1	CSI_DDM_patch00
1728	16.0536	37.8009	-18078.8	CSI_DDM_patch00
1729	16.0537	37.8144	-18113	CSI_DDM_patch00
1730	16.0623	37.8144	-18134	CSI_DDM_patch00
1731	16.0706	37.8008	-18076.1	CSI_DDM_patch00
1732	16.0651	37.8143	-18133.4	CSI_DDM_patch00
1733	16.0708	37.8143	-18117.6	CSI_DDM_patch00
1734	16.0876	37.8006	-18060.3	CSI_DDM_patch00
1735	16.0874	37.7871	-18033.7	CSI_DDM_patch00
1736	16.1045	37.7869	-18017	CSI_DDM_patch00
1737	16.1047	37.8005	-18039.2	CSI_DDM_patch00
1738	16.0878	37.8141	-18073.3	CSI_DDM_patch00
1739	16.1051	37.8275	-18043.2	CSI_DDM_patch00
1740	16.1166	37.8409	-18023.8	CSI_DDM_patch00
1741	16.1221	37.8273	-18014.5	CSI_DDM_patch00
1742	16.1223	37.8408	-18021.5	CSI_DDM_patch00
1743	16.1566	37.854	-17848.5	CSI_DDM_patch00
1744	16.211	37.8805	-17480	CSI_DDM_patch00
1745	16.1909	37.8672	-17634.1	CSI_DDM_patch00
1746	16.208	37.867	-17548.8	CSI_DDM_patch00
1747	16.2078	37.8535	-17600.4	CSI_DDM_patch00
1748	16.1907	37.8537	-17691.8	CSI_DDM_patch00
1749	16.1737	37.8539	-17772.2	CSI_DDM_patch00
1750	16.1905	37.8402	-17729	CSI_DDM_patch00
1751	16.1734	37.8403	-17809.3	CSI_DDM_patch00
1752	16.1564	37.8405	-17882.3	CSI_DDM_patch00
1753	16.1732	37.8268	-17834	CSI_DDM_patch00
1754	16.1562	37.827	-17902.6	CSI_DDM_patch00
1755	16.1394	37.8407	-17952	CSI_DDM_patch00
1756	16.1391	37.8272	-17966.6	CSI_DDM_patch00
1757	16.1389	37.8136	-17974.1	CSI_DDM_patch00
1758	16.156	37.8135	-17916.8	CSI_DDM_patch00
1759	16.173	37.8133	-17848.7	CSI_DDM_patch00
1760	16.1728	37.7998	-17842.8	CSI_DDM_patch00
1761	16.1898	37.7996	-17761.3	CSI_DDM_patch00
1762	16.1896	37.7861	-17739.7	CSI_DDM_patch00
1763	16.2067	37.7859	-17641.8	CSI_DDM_patch00
1764	16.2069	37.7995	-17665.8	CSI_DDM_patch00
1765	16.1901	37.8131	-17768.8	CSI_DDM_patch00
1766	16.2071	37.813	-17675.5	CSI_DDM_patch00
1767	16.1903	37.8267	-17755.6	CSI_DDM_patch00
1768	16.2073	37.8265	-17665.7	CSI_DDM_patch00
1769	16.2075	37.84	-17640.8	CSI_DDM_patch00
1770	16.2246	37.8398	-17546.1	CSI_DDM_patch00
1771	16.2248	37.8533	-17511	CSI_DDM_patch00
1772	16.225	37.8669	-17468.7	CSI_DDM_patch00
1773	16.2252	37.8804	-17434.8	CSI_DDM_patch00
1774	16.2162	37.8832	-17471.7	CSI_DDM_patch00
1775	16.2239	37.8871	-17428.3	CSI_DDM_patch00
1776	16.2265	37.8885	-17425.4	CSI_DDM_patch00
1777	16.2269	37.8886	-17426.6	CSI_DDM_patch00
1778	16.2282	37.8893	-17423	CSI_DDM_patch00
1779	16.2423	37.8802	-17354.3	CSI_DDM_patch00
1780	16.2421	37.8667	-17384.4	CSI_DDM_patch00
1781	16.2591	37.8665	-17289.8	CSI_DDM_patch00
1782	16.2594	37.88	-17261.2	CSI_DDM_patch00
1783	16.2762	37.8663	-17187.9	CSI_DDM_patch00
1784	16.2764	37.8798	-17162.3	CSI_DDM_patch00
1785	16.2596	37.8935	-17235.3	CSI_DDM_patch00
1786	16.2425	37.8937	-17319.3	CSI_DDM_patch00
1787	16.2372	37.8935	-17344.2	CSI_DDM_patch00
1788	16.2454	37.8974	-17289.8	CSI_DDM_patch00
1789	16.2478	37.8985	-17283.3	CSI_DDM_patch00
1790	16.2518	37.9004	-17257.2	CSI_DDM_patch00
1791	16.2529	37.9009	-17260.8	CSI_DDM_patch00
1792	16.2626	37.9055	-17175.3	CSI_DDM_patch00
1793	16.2766	37.8933	-17132.9	CSI_DDM_patch00
1794	16.2769	37.9069	-17086.8	CSI_DDM_patch00
1795	16.2937	37.8932	-17034.9	CSI_DDM_patch00
1796	16.2939	37.9067	-17005.2	CSI_DDM_patch00
1797	16.2799	37.9136	-17049.2	CSI_DDM_patch00
1798	16.2799	37.9136	-17049.3	CSI_DDM_patch00
1799	16.2798	37.9135	-17049.2	CSI_DDM_patch00
1800	16.2692	37.9085	-17126.2	CSI_DDM_patch00
1801	16.2889	37.9178	-16977	CSI_DDM_patch00
1802	16.2906	37.9185	-16982.2	CSI_DDM_patch00
1803	16.3112	37.92	-16846.8	CSI_DDM_patch00
1804	16.3054	37.9245	-16850.1	CSI_DDM_patch00
1805	16.3108	37.9267	-16813.7	CSI_DDM_patch00
1806	16.3142	37.9267	-16812.1	CSI_DDM_patch00
1807	16.3283	37.9198	-16786	CSI_DDM_patch00
1808	16.328	37.9063	-16813.7	CSI_DDM_patch00
1809	16.3451	37.9061	-16733	CSI_DDM_patch00
1810	16.3449	37.8926	-16746.7	CSI_DDM_patch00
1811	16.3619	37.8924	-16674.4	CSI_DDM_patch00
1812	16.3622	37.9059	-16671.2	CSI_DDM_patch00
1813	16.3454	37.9196	-16714.1	CSI_DDM_patch00
1814	16.3371	37.9332	-16684.6	CSI_DDM_patch00
1815	16.3456	37.9331	-16660.8	CSI_DDM_patch00
1816	16.3429	37.936	-16661.3	CSI_DDM_patch00
1817	16.3584	37.946	-16654.4	CSI_DDM_patch00
1818	16.3627	37.9329	-16669.7	CSI_DDM_patch00
1819	16.3629	37.9465	-16652.2	CSI_DDM_patch00
1820	16.3797	37.9327	-16653	CSI_DDM_patch00
1821	16.3795	37.9192	-16633.5	CSI_DDM_patch00
1822	16.3965	37.919	-16613.3	CSI_DDM_patch00
1823	16.3963	37.9055	-16587.8	CSI_DDM_patch00
1824	16.4133	37.9053	-16565.3	CSI_DDM_patch00
1825	16.4131	37.8918	-16536.7	CSI_DDM_patch00
1826	16.4301	37.8916	-16513.7	CSI_DDM_patch00
1827	16.4304	37.9051	-16550.7	CSI_DDM_patch00
1828	16.4472	37.8914	-16497.5	CSI_DDM_patch00
1829	16.4475	37.9049	-16541.2	CSI_DDM_patch00
1830	16.4642	37.8912	-16485.3	CSI_DDM_patch00
1831	16.464	37.8776	-16440.8	CSI_DDM_patch00
1832	16.4469	37.8779	-16458.4	CSI_DDM_patch00
1833	16.4299	37.8781	-16481.2	CSI_DDM_patch00
1834	16.4467	37.8643	-16423	CSI_DDM_patch00
1835	16.4637	37.8641	-16400.7	CSI_DDM_patch00
1836	16.4808	37.8639	-16381.8	CSI_DDM_patch00
1837	16.4805	37.8504	-16341.5	CSI_DDM_patch00
1838	16.4975	37.8502	-16321	CSI_DDM_patch00
1839	16.4978	37.8637	-16364.3	CSI_DDM_patch00
1840	16.5146	37.85	-16300.5	CSI_DDM_patch00
1841	16.5149	37.8635	-16346.3	CSI_DDM_patch00
1842	16.4981	37.8772	-16411.5	CSI_DDM_patch00
1843	16.481	37.8774	-16425.9	CSI_DDM_patch00
1844	16.4813	37.8909	-16474.3	CSI_DDM_patch00
1845	16.4645	37.9047	-16534.1	CSI_DDM_patch00
1846	16.4477	37.9184	-16591.8	CSI_DDM_patch00
1847	16.4307	37.9186	-16595.4	CSI_DDM_patch00
1848	16.4136	37.9188	-16601.5	CSI_DDM_patch00
1849	16.3968	37.9325	-16647.4	CSI_DDM_patch00
1850	16.38	37.9463	-16679.1	CSI_DDM_patch00
1851	16.3802	37.9598	-16715	CSI_DDM_patch00
1852	16.3907	37.9672	-16751.8	CSI_DDM_patch00
1853	16.3973	37.9596	-16735.5	CSI_DDM_patch00
1854	16.397	37.9461	-16688.2	CSI_DDM_patch00
1855	16.4139	37.9323	-16646.9	CSI_DDM_patch00
1856	16.4309	37.9321	-16648.8	CSI_DDM_patch00
1857	16.4141	37.9459	-16698.5	CSI_DDM_patch00
1858	16.4144	37.9594	-16757.4	CSI_DDM_patch00
1859	16.4	37.9733	-16803.2	CSI_DDM_patch00
1860	16.4146	37.9729	-16834.6	CSI_DDM_patch00
1861	16.4097	37.9794	-16859.3	CSI_DDM_patch00
1862	16.4176	37.9839	-16929.2	CSI_DDM_patch00
1863	16.4317	37.9727	-16847.1	CSI_DDM_patch00
1864	16.4314	37.9592	-16770.1	CSI_DDM_patch00
1865	16.4485	37.959	-16770.3	CSI_DDM_patch00
1866	16.4488	37.9725	-16838.4	CSI_DDM_patch00
1867	16.432	37.9862	-16948.5	CSI_DDM_patch00
1868	16.449	37.986	-16929.2	CSI_DDM_patch00
1869	16.4659	37.9723	-16814	CSI_DDM_patch00
1870	16.4656	37.9587	-16758.4	CSI_DDM_patch00
1871	16.4827	37.9585	-16736.7	CSI_DDM_patch00
1872	16.4829	37.972	-16779.2	CSI_DDM_patch00
1873	16.4661	37.9858	-16876	CSI_DDM_patch00
1874	16.4493	37.9995	-17057.4	CSI_DDM_patch00
1875	16.4411	37.9976	-17061.1	CSI_DDM_patch00
1876	16.4359	37.9946	-17025.9	CSI_DDM_patch00
1877	16.4327	37.9928	-17014.5	CSI_DDM_patch00
1878	16.4249	37.9882	-16947.6	CSI_DDM_patch00
1879	16.4185	37.9845	-16923	CSI_DDM_patch00
1880	16.444	37.9993	-17065.2	CSI_DDM_patch00
1881	16.4523	38.0041	-17106.2	CSI_DDM_patch00
1882	16.4664	37.9993	-16946.3	CSI_DDM_patch00
1883	16.4832	37.9856	-16813.7	CSI_DDM_patch00
1884	16.4835	37.9991	-16834.9	CSI_DDM_patch00
1885	16.4837	38.0126	-16833.5	CSI_DDM_patch00
1886	16.4636	38.0107	-16991.2	CSI_DDM_patch00
1887	16.4558	38.0062	-17098.3	CSI_DDM_patch00
1888	16.4538	38.005	-17107.2	CSI_DDM_patch00
1889	16.4772	38.019	-16867.7	CSI_DDM_patch00
1890	16.5011	38.0259	-16680.4	CSI_DDM_patch00
1891	16.5185	38.0392	-16514.9	CSI_DDM_patch00
1892	16.5476	38.0657	-16218.4	CSI_DDM_patch00
1893	16.5358	38.0525	-16345.3	CSI_DDM_patch00
1894	16.5529	38.0522	-16266.1	CSI_DDM_patch00
1895	16.5526	38.0387	-16327.3	CSI_DDM_patch00
1896	16.5697	38.0385	-16250.4	CSI_DDM_patch00
1897	16.5694	38.025	-16300.1	CSI_DDM_patch00
1898	16.5865	38.0248	-16222.5	CSI_DDM_patch00
1899	16.5868	38.0383	-16180.6	CSI_DDM_patch00
1900	16.57	38.052	-16201	CSI_DDM_patch00
1901	16.5532	38.0658	-16218.3	CSI_DDM_patch00
1902	16.5703	38.0655	-16157.1	CSI_DDM_patch00
1903	16.5562	38.072	-16190.2	CSI_DDM_patch00
1904	16.5706	38.079	-16121.6	CSI_DDM_patch00
1905	16.5883	38.1058	-16035.6	CSI_DDM_patch00
1906	16.588	38.0923	-16061.6	CSI_DDM_patch00
1907	16.6051	38.0921	-16034.1	CSI_DDM_patch00
1908	16.6048	38.0786	-16044.3	CSI_DDM_patch00
1909	16.6219	38.0783	-16037.6	CSI_DDM_patch00
1910	16.6222	38.0919	-16033.7	CSI_DDM_patch00
1911	16.6054	38.1056	-16057.2	CSI_DDM_patch00
1912	16.6057	38.1191	-16060.9	CSI_DDM_patch00
1913	16.6037	38.1291	-16105.4	CSI_DDM_patch00
1914	16.6059	38.1303	-16106.5	CSI_DDM_patch00
1915	16.6077	38.1313	-16114	CSI_DDM_patch00
1916	16.6228	38.1189	-16097.1	CSI_DDM_patch00
1917	16.6101	38.1326	-16121.2	CSI_DDM_patch00
1918	16.6231	38.1324	-16137.5	CSI_DDM_patch00
1919	16.6232	38.1396	-16166.8	CSI_DDM_patch00
1920	16.628	38.1421	-16190.4	CSI_DDM_patch00
1921	16.6402	38.1322	-16184.1	CSI_DDM_patch00
1922	16.6349	38.1458	-16232.4	CSI_DDM_patch00
1923	16.6405	38.1457	-16251.8	CSI_DDM_patch00
1924	16.6406	38.1488	-16269.3	CSI_DDM_patch00
1925	16.6484	38.153	-16331.5	CSI_DDM_patch00
1926	16.6576	38.1454	-16336.3	CSI_DDM_patch00
1927	16.6579	38.158	-16417.9	CSI_DDM_patch00
1928	16.6586	38.1584	-16425.7	CSI_DDM_patch00
1929	16.6747	38.1452	-16466.6	CSI_DDM_patch00
1930	16.6596	38.1589	-16434.9	CSI_DDM_patch00
1931	16.675	38.1587	-16534.1	CSI_DDM_patch00
1932	16.6688	38.1638	-16513.3	CSI_DDM_patch00
1933	16.6752	38.1672	-16579.6	CSI_DDM_patch00
1934	16.679	38.1692	-16628.9	CSI_DDM_patch00
1935	16.6921	38.1585	-16710.7	CSI_DDM_patch00
1936	16.6811	38.1704	-16653	CSI_DDM_patch00
1937	16.6924	38.172	-16764.6	CSI_DDM_patch00
1938	16.7093	38.1582	-16898	CSI_DDM_patch00
1939	16.7096	38.1717	-16964.8	CSI_DDM_patch00
1940	16.7264	38.158	-17064.8	CSI_DDM_patch00
1941	16.7267	38.1715	-17154.7	CSI_DDM_patch00
1942	16.7099	38.1852	-17012.9	CSI_DDM_patch00
1943	16.6959	38.1829	-16838	CSI_DDM_patch00
1944	16.6939	38.1812	-16809.8	CSI_DDM_patch00
1945	16.6926	38.1802	-16791.5	CSI_DDM_patch00
1946	16.6876	38.1759	-16732.7	CSI_DDM_patch00
1947	16.6832	38.1721	-16678.6	CSI_DDM_patch00
1948	16.6988	38.1854	-16881.1	CSI_DDM_patch00
1949	16.7042	38.1899	-16954.8	CSI_DDM_patch00
1950	16.7101	38.195	-17029.5	CSI_DDM_patch00
1951	16.727	38.185	-17223.3	CSI_DDM_patch00
1952	16.7124	38.1969	-17060.6	CSI_DDM_patch00
1953	16.7273	38.1985	-17266.9	CSI_DDM_patch00
1954	16.7441	38.1847	-17408.2	CSI_DDM_patch00
1955	16.7444	38.1983	-17479.2	CSI_DDM_patch00
1956	16.7612	38.1845	-17564.8	CSI_DDM_patch00
1957	16.7616	38.198	-17655.8	CSI_DDM_patch00
1958	16.7784	38.1842	-17704.6	CSI_DDM_patch00
1959	16.7787	38.1977	-17803.9	CSI_DDM_patch00
1960	16.7955	38.184	-17830.8	CSI_DDM_patch00
1961	16.7958	38.1975	-17935	CSI_DDM_patch00
1962	16.779	38.2112	-17891.6	CSI_DDM_patch00
1963	16.7619	38.2115	-17728.4	CSI_DDM_patch00
1964	16.7448	38.2118	-17519.4	CSI_DDM_patch00
1965	16.7451	38.2246	-17537.1	CSI_DDM_patch00
1966	16.7455	38.225	-17542.3	CSI_DDM_patch00
1967	16.7622	38.225	-17764.4	CSI_DDM_patch00
1968	16.7793	38.2248	-17957.4	CSI_DDM_patch00
1969	16.7961	38.211	-18028.3	CSI_DDM_patch00
1970	16.8129	38.1972	-18056.6	CSI_DDM_patch00
1971	16.8133	38.2107	-18156.9	CSI_DDM_patch00
1972	16.8301	38.1969	-18169	CSI_DDM_patch00
1973	16.8304	38.2105	-18271.3	CSI_DDM_patch00
1974	16.8472	38.1967	-18269.3	CSI_DDM_patch00
1975	16.8468	38.1832	-18154.3	CSI_DDM_patch00
1976	16.864	38.1829	-18245.8	CSI_DDM_patch00
1977	16.8643	38.1964	-18358.1	CSI_DDM_patch00
1978	16.8811	38.1826	-18328.5	CSI_DDM_patch00
1979	16.8814	38.1961	-18435.5	CSI_DDM_patch00
1980	16.8982	38.1823	-18400.6	CSI_DDM_patch00
1981	16.8978	38.1688	-18289.1	CSI_DDM_patch00
1982	16.915	38.1686	-18356.8	CSI_DDM_patch00
1983	16.9146	38.155	-18243.3	CSI_DDM_patch00
1984	16.9317	38.1548	-18307.3	CSI_DDM_patch00
1985	16.9314	38.1413	-18193.5	CSI_DDM_patch00
1986	16.9485	38.141	-18254.5	CSI_DDM_patch00
1987	16.9488	38.1545	-18356.8	CSI_DDM_patch00
1988	16.9656	38.1407	-18300.3	CSI_DDM_patch00
1989	16.9659	38.1542	-18387.8	CSI_DDM_patch00
1990	16.9827	38.1404	-18326.7	CSI_DDM_patch00
1991	16.983	38.1539	-18396.2	CSI_DDM_patch00
1992	16.9663	38.1677	-18460.7	CSI_DDM_patch00
1993	16.9492	38.168	-18446.4	CSI_DDM_patch00
1994	16.9321	38.1683	-18410.5	CSI_DDM_patch00
1995	16.9153	38.1821	-18459.3	CSI_DDM_patch00
1996	16.9324	38.1818	-18500.9	CSI_DDM_patch00
1997	16.9495	38.1815	-18521.8	CSI_DDM_patch00
1998	16.9667	38.1812	-18518.2	CSI_DDM_patch00
1999	16.9499	38.195	-18581.9	CSI_DDM_patch00
[truncated: 63,536 more rows]
