# Supplementary material for: The Calabrian Arc: three-dimensional modelling of the subduction interface
Source: Sci Rep. 2017 Aug 21;7:8887. doi: 10.1038/s41598-017-09074-8 (PMC5567100; doi:10.1038/s41598-017-09074-8)
Supplement: Supplementary file 4 — Dataset 3 [file 41598_2017_9074_MOESM4_ESM.xls]

## Sheet: Foglio1
POINTID	X	Y	Z
1	15.795	40.0982	-44238.4
2	15.8126	40.0981	-43789.9
3	15.7772	40.0848	-44666.6
4	15.7948	40.0847	-44160.3
5	15.8124	40.0846	-43679.6
6	15.83	40.0844	-43253.8
7	15.7595	40.0714	-45000
8	15.7771	40.0713	-44563.3
9	15.7947	40.0712	-44066.5
10	15.8123	40.0711	-43580.8
11	15.8298	40.0709	-43096.8
12	15.8474	40.0708	-42731.1
13	15.7593	40.0579	-44914.8
14	15.7769	40.0578	-44459.8
15	15.7945	40.0577	-43970.8
16	15.8121	40.0575	-43504.6
17	15.8297	40.0574	-43038.5
18	15.8473	40.0573	-42608.8
19	15.8648	40.0572	-42230.5
20	15.7592	40.0444	-44827.4
21	15.7768	40.0443	-44348.8
22	15.7943	40.0442	-43878.4
23	15.8119	40.044	-43429.7
24	15.8295	40.0439	-42981.3
25	15.8471	40.0438	-42540.2
26	15.8647	40.0436	-42099.1
27	15.8823	40.0435	-41748
28	15.7415	40.031	-45000
29	15.759	40.0309	-44697.8
30	15.7766	40.0308	-44233.6
31	15.7942	40.0306	-43786.5
32	15.8118	40.0305	-43356.8
33	15.8293	40.0304	-42927.5
34	15.8469	40.0303	-42500.7
35	15.8645	40.0301	-42073.8
36	15.8821	40.03	-41667.5
37	15.8997	40.0299	-41278.7
38	15.7413	40.0175	-44995.5
39	15.7589	40.0174	-44556.8
40	15.7765	40.0172	-44116
41	15.794	40.0171	-43698.6
42	15.8116	40.017	-43289.7
43	15.8292	40.0169	-42879
44	15.8468	40.0168	-42464.4
45	15.8643	40.0166	-42049.7
46	15.8819	40.0165	-41631.9
47	15.8995	40.0164	-41213.7
48	15.9171	40.0162	-40827.4
49	15.7412	40.004	-44805.8
50	15.7587	40.0038	-44425.6
51	15.7763	40.0037	-44015.7
52	15.7939	40.0036	-43624.6
53	15.8114	40.0035	-43235.9
54	15.829	40.0034	-42840.2
55	15.8466	40.0032	-42434
56	15.8642	40.0031	-42027.7
57	15.8817	40.003	-41616.7
58	15.8993	40.0028	-41205.4
59	15.9169	40.0027	-40797.9
60	15.9344	40.0026	-40394.5
61	15.7234	39.9906	-45683.9
62	15.741	39.9904	-44721
63	15.7586	39.9903	-44338.2
64	15.7762	39.9902	-43956.2
65	15.7937	39.9901	-43580.6
66	15.8113	39.99	-43204.9
67	15.8289	39.9899	-42816.5
68	15.8464	39.9897	-42412.9
69	15.864	39.9896	-42009.2
70	15.8816	39.9895	-41597
71	15.8991	39.9893	-41184.5
72	15.9167	39.9892	-40780.2
73	15.9343	39.9891	-40382.5
74	15.9518	39.9889	-39980.1
75	15.7233	39.977	-45149.2
76	15.7409	39.9769	-44792.6
77	15.7584	39.9768	-44374.5
78	15.776	39.9767	-43960.5
79	15.7936	39.9766	-43582.5
80	15.8111	39.9765	-43204.5
81	15.8287	39.9763	-42812.8
82	15.8463	39.9762	-42404.8
83	15.8638	39.9761	-41996.7
84	15.8814	39.976	-41571.1
85	15.899	39.9758	-41145.5
86	15.9165	39.9757	-40725.8
87	15.9341	39.9755	-40309
88	15.9516	39.9754	-39883.2
89	15.9692	39.9753	-39431
90	15.7232	39.9635	-45210.4
91	15.7407	39.9634	-44877.8
92	15.7583	39.9633	-44440.8
93	15.7758	39.9632	-44003.9
94	15.7934	39.9631	-43617.1
95	15.811	39.963	-43230.8
96	15.8285	39.9628	-42831.7
97	15.8461	39.9627	-42413.6
98	15.8637	39.9626	-41995.2
99	15.8812	39.9624	-41548
100	15.8988	39.9623	-41100.8
101	15.9163	39.9622	-40658.4
102	15.9339	39.962	-40217.4
103	15.9515	39.9619	-39777.4
104	15.969	39.9617	-39338.5
105	15.9866	39.9616	-38895
106	16.0041	39.9614	-38437.2
107	15.723	39.95	-45275.9
108	15.7406	39.9499	-44934.1
109	15.7581	39.9498	-44503.5
110	15.7757	39.9497	-44072.8
111	15.7933	39.9496	-43673.4
112	15.8108	39.9494	-43280.4
113	15.8284	39.9493	-42876.2
114	15.8459	39.9492	-42443.8
115	15.8635	39.9491	-42011.5
116	15.881	39.9489	-41539.5
117	15.8986	39.9488	-41066.5
118	15.9162	39.9487	-40592.4
119	15.9337	39.9485	-40118.2
120	15.9513	39.9484	-39684.6
121	15.9688	39.9482	-39264.5
122	15.9864	39.9481	-38835.4
123	16.0039	39.9479	-38391.1
124	16.0215	39.9478	-37954.3
125	15.7229	39.9365	-45334.8
126	15.7404	39.9364	-44952.9
127	15.758	39.9363	-44551.1
128	15.7755	39.9362	-44149.2
129	15.7931	39.936	-43750.7
130	15.8107	39.9359	-43354.1
131	15.8282	39.9358	-42951.8
132	15.8458	39.9357	-42501.6
133	15.8633	39.9355	-42051.4
134	15.8809	39.9354	-41559.6
135	15.8984	39.9353	-41062.3
136	15.916	39.9351	-40545.9
137	15.9335	39.935	-40026.9
138	15.9511	39.9349	-39616.2
139	15.9686	39.9347	-39211.4
140	15.9862	39.9346	-38792.8
141	16.0037	39.9344	-38359.3
142	16.0213	39.9343	-37937.2
143	16.0389	39.9341	-37570.4
144	16.0564	39.9339	-37096.6
145	15.7227	39.923	-45366.7
146	15.7403	39.9229	-44947.6
147	15.7578	39.9228	-44591.9
148	15.7754	39.9227	-44236.2
149	15.7929	39.9225	-43870.5
150	15.8105	39.9224	-43485.3
151	15.828	39.9223	-43057.5
152	15.8456	39.9222	-42592.1
153	15.8631	39.922	-42121.8
154	15.8807	39.9219	-41621.1
155	15.8982	39.9218	-41109.6
156	15.9158	39.9216	-40599.5
157	15.9333	39.9215	-40089.7
158	15.9509	39.9213	-39644.2
159	15.9684	39.9212	-39212.4
160	15.986	39.9211	-38778.7
161	16.0035	39.9209	-38343.2
162	16.0211	39.9207	-37907.6
163	16.0386	39.9206	-37471.3
164	16.0562	39.9204	-37152.3
165	16.0737	39.9203	-36718.4
166	15.7226	39.9095	-45411.8
167	15.7401	39.9094	-44993.2
168	15.7577	39.9093	-44692.2
169	15.7752	39.9091	-44424.6
170	15.7928	39.909	-44040.9
171	15.8103	39.9089	-43614.4
172	15.8279	39.9088	-43183.5
173	15.8454	39.9086	-42716.9
174	15.863	39.9085	-42223.5
175	15.8805	39.9084	-41713.9
176	15.8981	39.9083	-41190.8
177	15.9156	39.9081	-40676.2
178	15.9332	39.908	-40166.6
179	15.9507	39.9078	-39691.8
180	15.9683	39.9077	-39233.8
181	15.9858	39.9075	-38782.1
182	16.0033	39.9074	-38337.2
183	16.0209	39.9072	-37893.6
184	16.0384	39.9071	-37453.6
185	16.056	39.9069	-37013.7
186	16.0735	39.9068	-36649.1
187	16.0911	39.9066	-36295.8
188	15.7049	39.8961	-45824.1
189	15.7225	39.896	-45587
190	15.74	39.8959	-45284.6
191	15.7575	39.8957	-44956
192	15.7751	39.8956	-44662.3
193	15.7926	39.8955	-44294.8
194	15.8102	39.8954	-43849.8
195	15.8277	39.8953	-43388.5
196	15.8453	39.8951	-42875.9
197	15.8628	39.895	-42353.5
198	15.8803	39.8949	-41826
199	15.8979	39.8947	-41287.8
200	15.9154	39.8946	-40758.4
201	15.933	39.8945	-40238.8
202	15.9505	39.8943	-39740.7
203	15.9681	39.8942	-39260.8
204	15.9856	39.894	-38791.4
205	16.0032	39.8939	-38334.5
206	16.0207	39.8937	-37881.8
207	16.0382	39.8936	-37440.5
208	16.0558	39.8934	-36999.3
209	16.0733	39.8932	-36580.4
210	16.0909	39.8931	-36161.5
211	16.1084	39.8929	-35773.4
212	16.1259	39.8927	-35417.6
213	15.7048	39.8826	-46532.7
214	15.7223	39.8824	-45997.6
215	15.7399	39.8823	-45742.9
216	15.7574	39.8822	-45429.8
217	15.7749	39.8821	-45001.7
218	15.7925	39.882	-44577.1
219	15.81	39.8819	-44112.6
220	15.8276	39.8817	-43582
221	15.8451	39.8816	-43056.3
222	15.8626	39.8815	-42503.6
223	15.8802	39.8814	-41947.6
224	15.8977	39.8812	-41389.5
225	15.9153	39.8811	-40838.4
226	15.9328	39.8809	-40303.4
227	15.9503	39.8808	-39784.2
228	15.9679	39.8807	-39285.5
229	15.9854	39.8805	-38799.5
230	16.003	39.8804	-38330.4
231	16.0205	39.8802	-37868.1
232	16.038	39.8801	-37421.9
233	16.0556	39.8799	-36977.3
234	16.0731	39.8797	-36559.4
235	16.0907	39.8796	-36141.6
236	16.1082	39.8794	-35744.8
237	16.1257	39.8792	-35358.8
238	16.1433	39.8791	-34959.6
239	16.1608	39.8789	-34421.2
240	15.6871	39.8691	-48429.8
241	15.7046	39.869	-47478.6
242	15.7222	39.8689	-46854.6
243	15.7397	39.8688	-46391.5
244	15.7572	39.8687	-45932.1
245	15.7748	39.8686	-45444.8
246	15.7923	39.8685	-44948
247	15.8099	39.8684	-44399.3
248	15.8274	39.8682	-43832
249	15.8449	39.8681	-43250
250	15.8625	39.868	-42662.7
251	15.88	39.8678	-42071.2
252	15.8975	39.8677	-41488.2
253	15.9151	39.8676	-40911
254	15.9326	39.8674	-40358.1
255	15.9502	39.8673	-39818.6
256	15.9677	39.8671	-39303.8
257	15.9852	39.867	-38803
258	16.0028	39.8668	-38322.6
259	16.0203	39.8667	-37850.9
260	16.0378	39.8665	-37396.9
261	16.0554	39.8664	-36945.9
262	16.0729	39.8662	-36515.9
263	16.0904	39.8661	-36086
264	16.108	39.8659	-35671.9
265	16.1255	39.8657	-35261.7
266	16.143	39.8656	-34821.6
267	16.1606	39.8654	-34328.8
268	16.1781	39.8652	-33818.6
269	16.1956	39.865	-33323.7
270	16.2132	39.8648	-32881.2
271	15.687	39.8556	-49291.9
272	15.7045	39.8555	-48433.4
273	15.722	39.8554	-47737.6
274	15.7396	39.8553	-47132.9
275	15.7571	39.8552	-46556.2
276	15.7746	39.8551	-45960.4
277	15.7922	39.855	-45347.4
278	15.8097	39.8548	-44722.8
279	15.8272	39.8547	-44091.5
280	15.8448	39.8546	-43455.8
281	15.8623	39.8545	-42821.6
282	15.8798	39.8543	-42193.2
283	15.8974	39.8542	-41578.4
284	15.9149	39.8541	-40971.5
285	15.9324	39.8539	-40400.3
286	15.95	39.8538	-39841.9
287	15.9675	39.8536	-39313.6
288	15.985	39.8535	-38800.8
289	16.0026	39.8533	-38310.8
290	16.0201	39.8532	-37830.7
291	16.0376	39.853	-37367.6
292	16.0552	39.8529	-36907.8
293	16.0727	39.8527	-36460.7
294	16.0902	39.8525	-36013.6
295	16.1078	39.8524	-35576
296	16.1253	39.8522	-35138.6
297	16.1428	39.852	-34685.9
298	16.1603	39.8519	-34225.9
299	16.1779	39.8517	-33747.1
300	16.1954	39.8515	-33250.3
301	16.2129	39.8513	-32767.4
302	16.2305	39.8511	-32290.6
303	16.248	39.851	-31828.6
304	16.2655	39.8508	-31314.3
305	15.6693	39.8422	-51032.3
306	15.6868	39.8421	-50186.8
307	15.7044	39.842	-49388.6
308	15.7219	39.8419	-48632.2
309	15.7394	39.8418	-47910.6
310	15.7569	39.8417	-47199.4
311	15.7745	39.8416	-46482.9
312	15.792	39.8414	-45771.5
313	15.8095	39.8413	-45056.8
314	15.8271	39.8412	-44350.5
315	15.8446	39.8411	-43655.3
316	15.8621	39.8409	-42968.9
317	15.8797	39.8408	-42304.5
318	15.8972	39.8407	-41654.9
319	15.9147	39.8405	-41017.9
320	15.9322	39.8404	-40427.4
321	15.9498	39.8403	-39852.2
322	15.9673	39.8401	-39313.7
323	15.9848	39.84	-38792.7
324	16.0024	39.8398	-38296
325	16.0199	39.8397	-37809.6
326	16.0374	39.8395	-37338.2
327	16.055	39.8394	-36869.5
328	16.0725	39.8392	-36407.4
329	16.09	39.839	-35944.8
330	16.1075	39.8389	-35477.8
331	16.1251	39.8387	-35010.8
332	16.1426	39.8385	-34570
333	16.1601	39.8384	-34129.8
334	16.1776	39.8382	-33664.5
335	16.1952	39.838	-33188.8
336	16.2127	39.8378	-32713.1
337	16.2302	39.8376	-32237.5
338	16.2478	39.8374	-31771.6
339	16.2653	39.8373	-31315.1
340	16.2828	39.8371	-30854.6
341	16.3003	39.8369	-30346.4
342	15.6692	39.8287	-51977.3
343	15.6867	39.8286	-51225.5
344	15.7042	39.8285	-50398.1
345	15.7217	39.8284	-49549.5
346	15.7393	39.8283	-48695.8
347	15.7568	39.8282	-47852.1
348	15.7743	39.8281	-47008.5
349	15.7919	39.8279	-46180
350	15.8094	39.8278	-45374.1
351	15.8269	39.8277	-44592.7
352	15.8444	39.8276	-43835
353	15.862	39.8274	-43103.4
354	15.8795	39.8273	-42398.6
355	15.897	39.8272	-41713.2
356	15.9145	39.827	-41047.2
357	15.9321	39.8269	-40436.5
358	15.9496	39.8268	-39847.5
359	15.9671	39.8266	-39303.5
360	15.9846	39.8265	-38779.3
361	16.0022	39.8263	-38280.1
362	16.0197	39.8262	-37790.5
363	16.0372	39.826	-37313.2
364	16.0547	39.8258	-36838
365	16.0723	39.8257	-36366.8
366	16.0898	39.8255	-35895.6
367	16.1073	39.8254	-35424.7
368	16.1248	39.8252	-34955.9
369	16.1424	39.825	-34506.4
370	16.1599	39.8248	-34056.9
371	16.1774	39.8247	-33593.7
372	16.1949	39.8245	-33128.3
373	16.2125	39.8243	-32661.5
374	16.23	39.8241	-32194.1
375	16.2475	39.8239	-31734.4
376	16.265	39.8237	-31280
377	16.2826	39.8235	-30826
378	16.3001	39.8234	-30372.7
379	16.3176	39.8232	-29907.2
380	16.3351	39.823	-29379
381	16.3527	39.8228	-28801.7
382	15.669	39.8152	-53559.1
383	15.6866	39.8151	-52510.7
384	15.7041	39.815	-51500.1
385	15.7216	39.8149	-50491.5
386	15.7391	39.8148	-49495.1
387	15.7566	39.8147	-48500.2
388	15.7742	39.8145	-47518.1
389	15.7917	39.8144	-46565.3
390	15.8092	39.8143	-45656.6
391	15.8267	39.8142	-44797.2
392	15.8443	39.8141	-43982.9
393	15.8618	39.8139	-43217.1
394	15.8793	39.8138	-42473
395	15.8968	39.8137	-41750.9
396	15.9144	39.8135	-41052.9
397	15.9319	39.8134	-40424
398	15.9494	39.8132	-39826.5
399	15.9669	39.8131	-39283.4
400	15.9845	39.8129	-38762.6
401	16.002	39.8128	-38266.2
402	16.0195	39.8126	-37776.9
403	16.037	39.8125	-37295.7
404	16.0545	39.8123	-36815.8
405	16.0721	39.8122	-36337.6
406	16.0896	39.812	-35860.6
407	16.1071	39.8118	-35386.1
408	16.1246	39.8117	-34914.5
409	16.1421	39.8115	-34454.9
410	16.1597	39.8113	-33995.4
411	16.1772	39.8112	-33532.6
412	16.1947	39.811	-33069.9
413	16.2122	39.8108	-32606.4
414	16.2298	39.8106	-32142.8
415	16.2473	39.8104	-31684
416	16.2648	39.8102	-31227.4
417	16.2823	39.81	-30768.1
418	16.2998	39.8098	-30306.1
419	16.3173	39.8096	-29829.1
420	16.3349	39.8094	-29322.4
421	16.3524	39.8092	-28809.7
422	16.3699	39.809	-28286.5
423	16.3874	39.8088	-27770.2
424	16.4049	39.8086	-27251.3
425	15.6514	39.8018	-56806.9
426	15.6689	39.8017	-55284.9
427	15.6864	39.8016	-53911.8
428	15.7039	39.8015	-52674
429	15.7215	39.8014	-51475
430	15.739	39.8013	-50296.1
431	15.7565	39.8011	-49126.9
432	15.774	39.801	-47977.9
433	15.7915	39.8009	-46887.3
434	15.8091	39.8008	-45874.8
435	15.8266	39.8007	-44949.4
436	15.8441	39.8005	-44108.1
437	15.8616	39.8004	-43310
438	15.8791	39.8003	-42531.9
439	15.8967	39.8001	-41772.3
440	15.9142	39.8	-41034.5
441	15.9317	39.7999	-40388.6
442	15.9492	39.7997	-39789.9
443	15.9667	39.7996	-39256.8
444	15.9843	39.7994	-38747.2
445	16.0018	39.7993	-38259.6
446	16.0193	39.7991	-37773.4
447	16.0368	39.799	-37288.8
448	16.0543	39.7988	-36803.8
449	16.0719	39.7987	-36318
450	16.0894	39.7985	-35834.1
451	16.1069	39.7983	-35353.7
452	16.1244	39.7982	-34876.6
453	16.1419	39.798	-34408.6
454	16.1594	39.7978	-33941.1
455	16.177	39.7976	-33476.9
456	16.1945	39.7975	-33012.8
457	16.212	39.7973	-32549.8
458	16.2295	39.7971	-32086.9
459	16.247	39.7969	-31626.5
460	16.2645	39.7967	-31166.8
461	16.2821	39.7965	-30702.7
462	16.2996	39.7963	-30236.1
463	16.3171	39.7961	-29756
464	16.3346	39.7959	-29262
465	16.3521	39.7957	-28761.8
466	16.3696	39.7955	-28254.4
467	16.3872	39.7953	-27752.7
468	16.4047	39.7951	-27256.6
469	16.4222	39.7949	-26774.5
470	16.4397	39.7947	-26287.6
471	16.4572	39.7945	-25772.7
472	15.6512	39.7883	-58810.9
473	15.6688	39.7882	-57045.2
474	15.6863	39.7881	-55359.8
475	15.7038	39.788	-53856.9
476	15.7213	39.7879	-52464.5
477	15.7388	39.7877	-51092.2
478	15.7564	39.7876	-49734.8
479	15.7739	39.7875	-48412.8
480	15.7914	39.7874	-47154.8
481	15.8089	39.7873	-46014
482	15.8264	39.7872	-45054.8
483	15.8439	39.787	-44206.8
484	15.8615	39.7869	-43395
485	15.879	39.7868	-42592.9
486	15.8965	39.7866	-41793.7
487	15.914	39.7865	-41002.1
488	15.9315	39.7864	-40333.5
489	15.949	39.7862	-39744.6
490	15.9665	39.7861	-39234.9
491	15.9841	39.7859	-38743.7
492	16.0016	39.7858	-38268.6
493	16.0191	39.7856	-37786.7
494	16.0366	39.7855	-37296.1
495	16.0541	39.7853	-36803.2
496	16.0716	39.7851	-36306.8
497	16.0892	39.785	-35813.2
498	16.1067	39.7848	-35324.3
499	16.1242	39.7846	-34840
500	16.1417	39.7845	-34364.6
501	16.1592	39.7843	-33891.1
502	16.1767	39.7841	-33423.8
503	16.1942	39.7839	-32956.9
504	16.2118	39.7838	-32492.9
505	16.2293	39.7836	-32028.9
506	16.2468	39.7834	-31566.2
507	16.2643	39.7832	-31103.6
508	16.2818	39.783	-30635.9
509	16.2993	39.7828	-30166.8
510	16.3168	39.7826	-29686.6
511	16.3343	39.7824	-29200.1
512	16.3519	39.7822	-28708.2
513	16.3694	39.782	-28212.5
514	16.3869	39.7818	-27722.5
515	16.4044	39.7816	-27236.7
516	16.4219	39.7814	-26763.8
517	16.4394	39.7812	-26303.2
518	16.4569	39.7809	-25840.2
519	16.4744	39.7807	-25235.1
520	16.492	39.7805	-24675.4
521	15.6511	39.7748	-60751.9
522	15.6686	39.7747	-58734.6
523	15.6862	39.7745	-56741
524	15.7037	39.7744	-55058.1
525	15.7212	39.7743	-53476.6
526	15.7387	39.7742	-51899.5
527	15.7562	39.7741	-50331.1
528	15.7737	39.774	-48796.7
529	15.7912	39.7739	-47369.8
530	15.8087	39.7738	-46098.1
531	15.8263	39.7736	-45126.4
532	15.8438	39.7735	-44302.3
533	15.8613	39.7734	-43504.6
534	15.8788	39.7733	-42696.4
535	15.8963	39.7731	-41857.4
536	15.9138	39.773	-40996.1
537	15.9313	39.7728	-40277.4
538	15.9488	39.7727	-39712.4
539	15.9664	39.7726	-39243.8
540	15.9839	39.7724	-38775.2
541	16.0014	39.7723	-38306.7
542	16.0189	39.7721	-37825.9
543	16.0364	39.7719	-37321.5
544	16.0539	39.7718	-36814.4
545	16.0714	39.7716	-36302.5
546	16.0889	39.7715	-35795.5
547	16.1065	39.7713	-35295.5
548	16.124	39.7711	-34802.8
549	16.1415	39.771	-34320.6
550	16.159	39.7708	-33842.2
551	16.1765	39.7706	-33371.6
552	16.194	39.7704	-32902
553	16.2115	39.7703	-32436.3
554	16.229	39.7701	-31970.6
555	16.2465	39.7699	-31505.4
556	16.264	39.7697	-31040.2
557	16.2816	39.7695	-30569.8
558	16.2991	39.7693	-30099.1
559	16.3166	39.7691	-29619.3
560	16.3341	39.7689	-29137.1
561	16.3516	39.7687	-28650.7
562	16.3691	39.7685	-28162.5
563	16.3866	39.7683	-27679.4
564	16.4041	39.7681	-27198.7
565	16.4216	39.7679	-26728.5
566	16.4391	39.7677	-26265.7
567	16.4566	39.7674	-25800.8
568	16.4742	39.7672	-25333.2
569	16.4917	39.767	-24845.9
570	16.5092	39.7668	-24252.2
571	16.5267	39.7665	-23528.1
572	15.6335	39.7613	-63851.9
573	15.651	39.7612	-62760.4
574	15.6685	39.7611	-60567.6
575	15.686	39.761	-58400.1
576	15.7035	39.7609	-56427.7
577	15.721	39.7608	-54565.4
578	15.7385	39.7607	-52744.6
579	15.7561	39.7606	-50943.7
580	15.7736	39.7605	-49187.7
581	15.7911	39.7604	-47549.1
582	15.8086	39.7602	-46115.3
583	15.8261	39.7601	-45210.6
584	15.8436	39.76	-44449.6
585	15.8611	39.7599	-43702.5
586	15.8786	39.7597	-42920.7
587	15.8961	39.7596	-42046.5
588	15.9136	39.7595	-41110.9
589	15.9312	39.7593	-40328.5
590	15.9487	39.7592	-39804.3
591	15.9662	39.759	-39395.6
592	15.9837	39.7589	-38885.8
593	16.0012	39.7587	-38396.7
594	16.0187	39.7586	-37899.7
595	16.0362	39.7584	-37368.4
596	16.0537	39.7583	-36836.4
597	16.0712	39.7581	-36302.7
598	16.0887	39.758	-35777.8
599	16.1062	39.7578	-35264.4
600	16.1237	39.7576	-34763.1
601	16.1413	39.7575	-34274.5
602	16.1588	39.7573	-33792.7
603	16.1763	39.7571	-33319.5
604	16.1938	39.7569	-32848.2
605	16.2113	39.7567	-32380.5
606	16.2288	39.7566	-31912.9
607	16.2463	39.7564	-31445.1
608	16.2638	39.7562	-30977.2
609	16.2813	39.756	-30504.8
610	16.2988	39.7558	-30032.4
611	16.3163	39.7556	-29553
612	16.3338	39.7554	-29073.1
613	16.3513	39.7552	-28589.9
614	16.3688	39.755	-28106.1
615	16.3863	39.7548	-27625.9
616	16.4038	39.7546	-27146.6
617	16.4214	39.7544	-26673.2
618	16.4389	39.7541	-26202.3
619	16.4564	39.7539	-25723.6
620	16.4739	39.7537	-25238.9
621	16.4914	39.7535	-24716.1
622	16.5089	39.7533	-24156.2
623	16.5264	39.753	-23560.5
624	16.5439	39.7528	-22952.1
625	17.5062	39.736	-3239.83
626	15.6334	39.7478	-66952.8
627	15.6509	39.7477	-64737
628	15.6684	39.7476	-62348.5
629	15.6859	39.7475	-59976.3
630	15.7034	39.7474	-57771.3
631	15.7209	39.7473	-55669.1
632	15.7384	39.7472	-53627.9
633	15.7559	39.7471	-51626.7
634	15.7734	39.747	-49680.1
635	15.7909	39.7469	-47833.5
636	15.8084	39.7467	-46288.7
637	15.8259	39.7466	-45455.5
638	15.8434	39.7465	-44786.4
639	15.8609	39.7464	-44088
640	15.8785	39.7462	-43281.7
641	15.896	39.7461	-42426.8
642	15.9135	39.746	-41553.2
643	15.931	39.7458	-40769.7
644	15.9485	39.7457	-40138.6
645	15.966	39.7455	-39634.4
646	15.9835	39.7454	-39113.2
647	16.001	39.7452	-38553.5
648	16.0185	39.7451	-38006.8
649	16.036	39.7449	-37434.7
650	16.0535	39.7448	-36864.7
651	16.071	39.7446	-36302.3
652	16.0885	39.7444	-35755.4
653	16.106	39.7443	-35226.4
654	16.1235	39.7441	-34717.8
655	16.141	39.7439	-34224.5
656	16.1585	39.7438	-33741.6
657	16.176	39.7436	-33267.6
658	16.1935	39.7434	-32795.6
659	16.211	39.7432	-32326.5
660	16.2285	39.743	-31856.9
661	16.2461	39.7429	-31386.3
662	16.2636	39.7427	-30915
663	16.2811	39.7425	-30440.6
664	16.2986	39.7423	-29965.9
665	16.3161	39.7421	-29486.9
666	16.3336	39.7419	-29007.8
667	16.3511	39.7417	-28526.5
668	16.3686	39.7415	-28045.2
669	16.3861	39.7413	-27565.7
670	16.4036	39.7411	-27086.3
671	16.4211	39.7408	-26607.9
672	16.4386	39.7406	-26129.7
673	16.4561	39.7404	-25639.6
674	16.4736	39.7402	-25145.2
675	16.4911	39.74	-24615.7
676	16.5086	39.7397	-24071.6
677	16.5261	39.7395	-23491.2
678	16.5436	39.7393	-22911.1
679	16.5611	39.739	-22361.7
680	16.5786	39.7388	-21838.8
681	17.4882	39.7229	-3340.95
682	17.5057	39.7225	-3319.19
683	15.6332	39.7343	-68763.2
684	15.6507	39.7342	-66434.5
685	15.6682	39.7341	-63918.3
686	15.6857	39.734	-61418.5
687	15.7033	39.7339	-59019.4
688	15.7208	39.7338	-56748.9
689	15.7383	39.7337	-54549.5
690	15.7558	39.7336	-52414.9
691	15.7733	39.7335	-50403.6
692	15.7908	39.7333	-48650.4
693	15.8083	39.7332	-47191.1
694	15.8258	39.7331	-46231.1
695	15.8433	39.733	-45423.5
696	15.8608	39.7328	-44639.6
697	15.8783	39.7327	-43826.5
698	15.8958	39.7326	-42968.4
699	15.9133	39.7324	-42098.4
700	15.9308	39.7323	-41308.4
701	15.9483	39.7322	-40609.2
702	15.9658	39.732	-39968.9
703	15.9833	39.7319	-39364.3
704	16.0008	39.7317	-38750
705	16.0183	39.7316	-38132.4
706	16.0358	39.7314	-37510.5
707	16.0533	39.7313	-36891.8
708	16.0708	39.7311	-36293.7
709	16.0883	39.7309	-35721.8
710	16.1058	39.7308	-35175.3
711	16.1233	39.7306	-34663.8
712	16.1408	39.7304	-34168.9
713	16.1583	39.7303	-33688.9
714	16.1758	39.7301	-33216.7
715	16.1933	39.7299	-32745.6
716	16.2108	39.7297	-32275.5
717	16.2283	39.7295	-31803.8
718	16.2458	39.7293	-31329.8
719	16.2633	39.7292	-30854.8
720	16.2808	39.729	-30377.5
721	16.2983	39.7288	-29899.8
722	16.3158	39.7286	-29420.8
723	16.3333	39.7284	-28941.6
724	16.3508	39.7282	-28461.8
725	16.3683	39.728	-27982
726	16.3858	39.7278	-27502.6
727	16.4033	39.7275	-27023.1
728	16.4208	39.7273	-26540.4
729	16.4383	39.7271	-26057.6
730	16.4558	39.7269	-25559.9
731	16.4733	39.7267	-25060.2
732	16.4908	39.7265	-24528.8
733	16.5083	39.7262	-23992.6
734	16.5258	39.726	-23423.6
735	16.5433	39.7258	-22852.5
736	16.5608	39.7255	-22274.7
737	16.5783	39.7253	-21733.3
738	16.5958	39.7251	-21272.4
739	16.6133	39.7248	-20727.2
740	17.4877	39.7094	-3404.02
741	17.5052	39.709	-3315.79
742	15.6331	39.7208	-70521.8
743	15.6506	39.7207	-68005.1
744	15.6681	39.7206	-65300.6
745	15.6856	39.7205	-62674.8
746	15.7031	39.7204	-60170.9
747	15.7206	39.7203	-57791
748	15.7381	39.7202	-55507.5
749	15.7556	39.7201	-53301.8
750	15.7731	39.7199	-51250.6
751	15.7906	39.7198	-49639.8
752	15.8081	39.7197	-48284.2
753	15.8256	39.7196	-47171.7
754	15.8431	39.7195	-46249.6
755	15.8606	39.7193	-45357.6
756	15.8781	39.7192	-44468.4
757	15.8956	39.7191	-43575.6
758	15.9131	39.7189	-42694.7
759	15.9306	39.7188	-41850.9
760	15.9481	39.7186	-41072.3
761	15.9656	39.7185	-40355.8
762	15.9831	39.7184	-39654.5
763	16.0006	39.7182	-38962.7
764	16.0181	39.7181	-38272.1
765	16.0356	39.7179	-37586.3
766	16.0531	39.7177	-36909.2
767	16.0706	39.7176	-36267.2
768	16.0881	39.7174	-35669.3
769	16.1056	39.7173	-35102.9
770	16.1231	39.7171	-34598.3
771	16.1406	39.7169	-34107.5
772	16.1581	39.7167	-33635.8
773	16.1756	39.7166	-33169.4
774	16.1931	39.7164	-32700.4
775	16.2106	39.7162	-32229.8
776	16.2281	39.716	-31755.2
777	16.2456	39.7158	-31276.5
778	16.2631	39.7156	-30796.7
779	16.2806	39.7155	-30315.4
780	16.2981	39.7153	-29834.6
781	16.3155	39.7151	-29354.9
782	16.333	39.7149	-28875.5
783	16.3505	39.7147	-28397.1
784	16.368	39.7145	-27918.6
785	16.3855	39.7142	-27439.8
786	16.403	39.714	-26960.5
787	16.4205	39.7138	-26475.9
788	16.438	39.7136	-25991
789	16.4555	39.7134	-25489
790	16.473	39.7132	-24986.2
791	16.4905	39.7129	-24454.3
792	16.508	39.7127	-23918.5
793	16.5255	39.7125	-23360.4
794	16.543	39.7123	-22798.6
795	16.5605	39.712	-22230.2
796	16.578	39.7118	-21663.7
797	16.5955	39.7116	-21098.4
798	16.6129	39.7113	-20562.9
799	16.6304	39.7111	-19962.9
800	17.4698	39.6962	-3556.43
801	17.4872	39.6959	-3467.94
802	17.5047	39.6955	-3395.43
803	15.6155	39.7074	-74214.7
804	15.633	39.7073	-72118.8
805	15.6505	39.7072	-69364.4
806	15.668	39.7071	-66487.7
807	15.6855	39.707	-63768
808	15.703	39.7069	-61209.1
809	15.7205	39.7068	-58791.1
810	15.738	39.7067	-56514.8
811	15.7555	39.7065	-54373
812	15.773	39.7064	-52435.3
813	15.7905	39.7063	-50791.2
814	15.808	39.7062	-49411.8
815	15.8255	39.7061	-48204
816	15.8429	39.7059	-47132.4
817	15.8604	39.7058	-46130.5
818	15.8779	39.7057	-45158.1
819	15.8954	39.7055	-44204.2
820	15.9129	39.7054	-43276.1
821	15.9304	39.7053	-42387.1
822	15.9479	39.7051	-41540.9
823	15.9654	39.705	-40729.8
824	15.9829	39.7048	-39943.8
825	16.0004	39.7047	-39174.5
826	16.0179	39.7045	-38410.7
827	16.0354	39.7044	-37654.6
828	16.0529	39.7042	-36911.9
829	16.0704	39.7041	-36213.8
830	16.0879	39.7039	-35589.3
831	16.1054	39.7037	-34997.7
832	16.1229	39.7036	-34520.9
833	16.1404	39.7034	-34044.1
834	16.1579	39.7032	-33586.4
835	16.1753	39.7031	-33130.5
836	16.1928	39.7029	-32663.8
837	16.2103	39.7027	-32192.8
838	16.2278	39.7025	-31713.2
839	16.2453	39.7023	-31227.9
840	16.2628	39.7021	-30741.5
841	16.2803	39.7019	-30254.2
842	16.2978	39.7017	-29770.1
843	16.3153	39.7016	-29289.6
844	16.3328	39.7014	-28810.6
845	16.3503	39.7011	-28333.9
846	16.3678	39.7009	-27857.1
847	16.3853	39.7007	-27380
848	16.4028	39.7005	-26901.5
849	16.4202	39.7003	-26417.4
850	16.4377	39.7001	-25930.7
851	16.4552	39.6999	-25428.5
852	16.4727	39.6997	-24922.3
853	16.4902	39.6994	-24393
854	16.5077	39.6992	-23857.4
855	16.5252	39.699	-23303.8
856	16.5427	39.6988	-22744.3
857	16.5602	39.6985	-22177.5
858	16.5777	39.6983	-21607.6
859	16.5951	39.698	-21036.3
860	16.6126	39.6978	-20447.3
861	16.6301	39.6976	-19872.6
862	16.6476	39.6973	-19323.3
863	17.4518	39.6831	-3708.84
864	17.4693	39.6827	-3620.35
865	17.4868	39.6824	-3546.56
866	17.5042	39.682	-3475.07
867	17.5217	39.6816	-3403.58
868	15.6154	39.6939	-76016.6
869	15.6329	39.6938	-73608.3
870	15.6504	39.6937	-70599.5
871	15.6679	39.6936	-67511.7
872	15.6853	39.6935	-64743.4
873	15.7028	39.6934	-62147.6
874	15.7203	39.6933	-59722.3
875	15.7378	39.6931	-57488.5
876	15.7553	39.693	-55432.5
877	15.7728	39.6929	-53573.4
878	15.7903	39.6928	-51916.5
879	15.8078	39.6927	-50494.9
880	15.8253	39.6926	-49195.3
881	15.8428	39.6924	-48007.1
882	15.8603	39.6923	-46905.4
883	15.8778	39.6922	-45846.2
884	15.8953	39.692	-44820.9
885	15.9128	39.6919	-43829.2
886	15.9302	39.6918	-42873.9
887	15.9477	39.6916	-41956.2
888	15.9652	39.6915	-41075.7
889	15.9827	39.6913	-40220.2
890	16.0002	39.6912	-39377.8
891	16.0177	39.691	-38543.4
892	16.0352	39.6909	-37716.2
893	16.0527	39.6907	-36902.1
894	16.0702	39.6906	-36129.3
895	16.0877	39.6904	-35484.2
896	16.1052	39.6902	-34900.7
897	16.1226	39.6901	-34446
898	16.1401	39.6899	-33991.5
899	16.1576	39.6897	-33549.5
900	16.1751	39.6895	-33107.6
901	16.1926	39.6894	-32641.8
902	16.2101	39.6892	-32168.5
903	16.2276	39.689	-31680.9
904	16.2451	39.6888	-31185.5
905	16.2626	39.6886	-30689.7
906	16.2801	39.6884	-30193.4
907	16.2975	39.6882	-29706.5
908	16.315	39.688	-29225.5
909	16.3325	39.6878	-28748.2
910	16.35	39.6876	-28274
911	16.3675	39.6874	-27799.9
912	16.385	39.6872	-27325.9
913	16.4025	39.687	-26849.6
914	16.42	39.6868	-26368.2
915	16.4375	39.6866	-25882.3
916	16.4549	39.6864	-25381.9
917	16.4724	39.6861	-24874.8
918	16.4899	39.6859	-24346.4
919	16.5074	39.6857	-23809.2
920	16.5249	39.6855	-23255.5
921	16.5424	39.6852	-22692.7
922	16.5599	39.685	-22122
923	16.5773	39.6848	-21542
924	16.5948	39.6845	-20957.5
925	16.6123	39.6843	-20349.6
926	16.6298	39.684	-19724.2
927	16.6473	39.6838	-19205.1
928	16.6648	39.6836	-18734.1
929	17.4513	39.6696	-3772.76
930	17.4688	39.6692	-3697.7
931	17.4863	39.6689	-3626.2
932	17.5037	39.6685	-3554.18
933	17.5212	39.6681	-3476.63
934	15.6153	39.6803	-77084
935	15.6327	39.6802	-74761.6
936	15.6502	39.6801	-71714.1
937	15.6677	39.6801	-68607.6
938	15.6852	39.6799	-65716.8
939	15.7027	39.6798	-63013.6
940	15.7202	39.6797	-60563.9
941	15.7377	39.6796	-58378.2
942	15.7552	39.6795	-56405.2
943	15.7727	39.6794	-54607.9
944	15.7902	39.6793	-52959.9
945	15.8076	39.6792	-51497.1
946	15.8251	39.679	-50122
947	15.8426	39.6789	-48852
948	15.8601	39.6788	-47655.1
949	15.8776	39.6787	-46508.7
950	15.8951	39.6785	-45407
951	15.9126	39.6784	-44347
952	15.9301	39.6782	-43327.2
953	15.9476	39.6781	-42345.2
954	15.965	39.678	-41396.1
955	15.9825	39.6778	-40473
956	16	39.6777	-39568.2
957	16.0175	39.6775	-38674.4
958	16.035	39.6774	-37785.2
959	16.0525	39.6772	-36900
960	16.07	39.677	-36034.9
961	16.0875	39.6769	-35357.7
962	16.1049	39.6767	-34805.8
963	16.1224	39.6765	-34388.6
964	16.1399	39.6764	-33970.4
965	16.1574	39.6762	-33539.9
966	16.1749	39.676	-33109.3
967	16.1924	39.6758	-32641.8
968	16.2099	39.6757	-32161.7
969	16.2274	39.6755	-31661.9
970	16.2448	39.6753	-31152.1
971	16.2623	39.6751	-30642.3
972	16.2798	39.6749	-30132.5
973	16.2973	39.6747	-29644.5
974	16.3148	39.6745	-29164.2
975	16.3323	39.6743	-28690.3
976	16.3497	39.6741	-28219.7
977	16.3672	39.6739	-27749.4
978	16.3847	39.6737	-27279.4
979	16.4022	39.6735	-26806.8
980	16.4197	39.6733	-26330.4
981	16.4372	39.6731	-25847.6
982	16.4547	39.6729	-25350.7
983	16.4721	39.6726	-24844.3
984	16.4896	39.6724	-24315.3
985	16.5071	39.6722	-23774.8
986	16.5246	39.672	-23217.2
987	16.5421	39.6717	-22647.4
988	16.5596	39.6715	-22069.8
989	16.577	39.6713	-21476.9
990	16.5945	39.671	-20876.9
991	16.612	39.6708	-20256.7
992	16.6295	39.6705	-19615.3
993	16.647	39.6703	-18960.3
994	16.6644	39.67	-18403.2
995	16.6819	39.6698	-17992.7
996	17.4334	39.6565	-3924.91
997	17.4509	39.6561	-3848.83
998	17.4683	39.6557	-3777.07
999	17.4858	39.6554	-3703.03
1000	17.5033	39.655	-3628.49
1001	17.5207	39.6546	-3529.23
1002	17.5382	39.6542	-3424.91
1003	15.5976	39.6669	-79861.2
1004	15.6151	39.6668	-78273.4
1005	15.6326	39.6667	-75765.1
1006	15.6501	39.6666	-72644.9
1007	15.6676	39.6665	-69524.8
1008	15.6851	39.6664	-66574.8
1009	15.7026	39.6663	-63812.8
1010	15.7201	39.6662	-61296.6
1011	15.7375	39.6661	-59181.7
1012	15.755	39.666	-57286.6
1013	15.7725	39.6659	-55539.4
1014	15.79	39.6658	-53908.4
1015	15.8075	39.6656	-52409
1016	15.825	39.6655	-50972.6
1017	15.8425	39.6654	-49631.1
1018	15.8599	39.6653	-48344.1
1019	15.8774	39.6651	-47110.7
1020	15.8949	39.665	-45933.9
1021	15.9124	39.6649	-44809.4
1022	15.9299	39.6647	-43726.3
1023	15.9474	39.6646	-42682
1024	15.9649	39.6644	-41673.2
1025	15.9823	39.6643	-40696
1026	15.9998	39.6642	-39745.3
1027	16.0173	39.664	-38813.6
1028	16.0348	39.6638	-37889.3
1029	16.0523	39.6637	-36960.2
1030	16.0698	39.6635	-36025.4
1031	16.0872	39.6634	-35272.9
1032	16.1047	39.6632	-34777.9
1033	16.1222	39.663	-34428.5
1034	16.1397	39.6629	-34018.2
1035	16.1572	39.6627	-33581.4
1036	16.1747	39.6625	-33145.4
1037	16.1921	39.6623	-32670.9
1038	16.2096	39.6622	-32177.1
1039	16.2271	39.662	-31660.8
1040	16.2446	39.6618	-31132.1
1041	16.2621	39.6616	-30601.9
1042	16.2796	39.6614	-30071.2
1043	16.297	39.6612	-29587
1044	16.3145	39.661	-29110
1045	16.332	39.6608	-28640.6
1046	16.3495	39.6606	-28173.6
1047	16.367	39.6604	-27707.5
1048	16.3844	39.6602	-27242
1049	16.4019	39.66	-26774.5
1050	16.4194	39.6598	-26305
1051	16.4369	39.6596	-25827.8
1052	16.4544	39.6593	-25336.3
1053	16.4719	39.6591	-24832.2
1054	16.4893	39.6589	-24300.9
1055	16.5068	39.6587	-23755.1
1056	16.5243	39.6585	-23190.3
1057	16.5418	39.6582	-22611.1
1058	16.5593	39.658	-22024.6
1059	16.5767	39.6578	-21419
1060	16.5942	39.6575	-20805.4
1061	16.6117	39.6573	-20175.8
1062	16.6292	39.657	-19523.7
1063	16.6466	39.6568	-18856.8
1064	16.6641	39.6565	-18166.7
1065	16.6816	39.6563	-17539.3
1066	16.6991	39.656	-17118.6
1067	17.363	39.6444	-4352.83
1068	17.3805	39.6441	-4262.75
1069	17.398	39.6437	-4175.04
1070	17.4154	39.6433	-4092.27
1071	17.4329	39.643	-3999.96
1072	17.4504	39.6426	-3925.92
1073	17.4678	39.6422	-3851.87
1074	17.4853	39.6419	-3777.22
1075	17.5028	39.6415	-3686.13
1076	17.5202	39.6411	-3581.82
1077	17.5377	39.6407	-3483.37
1078	15.5975	39.6534	-82000
1079	15.615	39.6533	-79518.9
1080	15.6325	39.6532	-76474.8
1081	15.65	39.6531	-73295.8
1082	15.6675	39.653	-70194.6
1083	15.6849	39.6529	-67279.5
1084	15.7024	39.6528	-64580.9
1085	15.7199	39.6527	-62114.3
1086	15.7374	39.6526	-59986
1087	15.7549	39.6525	-58098.6
1088	15.7724	39.6524	-56375.1
1089	15.7898	39.6523	-54759.6
1090	15.8073	39.6521	-53231.8
1091	15.8248	39.652	-51753.1
1092	15.8423	39.6519	-50329.2
1093	15.8598	39.6518	-48957.3
1094	15.8773	39.6516	-47663.1
1095	15.8947	39.6515	-46417.6
1096	15.9122	39.6514	-45219.9
1097	15.9297	39.6512	-44068.4
1098	15.9472	39.6511	-42964.1
1099	15.9647	39.6509	-41904
1100	15.9821	39.6508	-40883.5
1101	15.9996	39.6506	-39904
1102	16.0171	39.6505	-38962.9
1103	16.0346	39.6503	-38049.3
1104	16.0521	39.6502	-37151.4
1105	16.0696	39.65	-36295.3
1106	16.087	39.6499	-35597.3
1107	16.1045	39.6497	-34987.8
1108	16.122	39.6495	-34567.3
1109	16.1395	39.6493	-34141.1
1110	16.157	39.6492	-33688.9
1111	16.1744	39.649	-33223.8
1112	16.1919	39.6488	-32732.8
1113	16.2094	39.6486	-32217.6
1114	16.2269	39.6485	-31683
1115	16.2444	39.6483	-31134.1
1116	16.2618	39.6481	-30577.6
1117	16.2793	39.6479	-30018.7
1118	16.2968	39.6477	-29543.8
1119	16.3143	39.6475	-29071.9
1120	16.3317	39.6473	-28604.8
1121	16.3492	39.6471	-28138.6
1122	16.3667	39.6469	-27675.6
1123	16.3842	39.6467	-27213.8
1124	16.4017	39.6465	-26752.6
1125	16.4191	39.6463	-26291.8
1126	16.4366	39.6461	-25822.7
1127	16.4541	39.6458	-25339.3
1128	16.4716	39.6456	-24840.1
1129	16.489	39.6454	-24303.6
1130	16.5065	39.6452	-23750.2
1131	16.524	39.6449	-23174.4
1132	16.5415	39.6447	-22584
1133	16.5589	39.6445	-21986.6
1134	16.5764	39.6442	-21370.3
1135	16.5939	39.644	-20745.7
1136	16.6114	39.6438	-20108.5
1137	16.6288	39.6435	-19447.3
1138	16.6463	39.6433	-18772.3
1139	16.6638	39.643	-18078.7
1140	16.6813	39.6428	-17363.2
1141	16.6987	39.6425	-16657.5
1142	16.7162	39.6423	-16225.1
1143	17.2927	39.6323	-4787
1144	17.3102	39.632	-4698.5
1145	17.3277	39.6316	-4611.08
1146	17.3451	39.6313	-4523.66
1147	17.3626	39.6309	-4436.24
1148	17.38	39.6305	-4355.95
1149	17.3975	39.6302	-4275.25
1150	17.415	39.6298	-4182.47
1151	17.4324	39.6295	-4091.29
1152	17.4499	39.6291	-4000.85
1153	17.4674	39.6287	-3925.94
1154	17.4848	39.6284	-3843.04
1155	17.5023	39.628	-3741.64
1156	17.5197	39.6276	-3655.27
1157	17.5372	39.6272	-3568.9
1158	17.5547	39.6268	-3409.84
1159	15.5974	39.6399	-81184.4
1160	15.6149	39.6398	-79357.7
1161	15.6324	39.6397	-76567.4
1162	15.6499	39.6396	-73556.4
1163	15.6673	39.6395	-70588.8
1164	15.6848	39.6394	-67774.7
1165	15.7023	39.6393	-65167.8
1166	15.7198	39.6392	-62806.1
1167	15.7373	39.6391	-60707.4
1168	15.7547	39.639	-58812
1169	15.7722	39.6389	-57084.1
1170	15.7897	39.6387	-55499.7
1171	15.8072	39.6386	-53970.1
1172	15.8246	39.6385	-52437.3
1173	15.8421	39.6384	-50935.1
1174	15.8596	39.6382	-49510.8
1175	15.8771	39.6381	-48136.2
1176	15.8946	39.638	-46827.9
1177	15.912	39.6378	-45576
1178	15.9295	39.6377	-44370.1
1179	15.947	39.6376	-43210.3
1180	15.9645	39.6374	-42096.3
1181	15.982	39.6373	-41032.4
1182	15.9994	39.6371	-40034.8
1183	16.0169	39.637	-39115.3
1184	16.0344	39.6368	-38245.4
1185	16.0519	39.6367	-37411.3
1186	16.0693	39.6365	-36626.5
1187	16.0868	39.6363	-35902.4
1188	16.1043	39.6362	-35341.6
1189	16.1218	39.636	-34819.3
1190	16.1393	39.6358	-34336.1
1191	16.1567	39.6357	-33846.1
1192	16.1742	39.6355	-33340.2
1193	16.1917	39.6353	-32823.1
1194	16.2092	39.6351	-32282.7
1195	16.2266	39.6349	-31731.7
1196	16.2441	39.6348	-31169.1
1197	16.2616	39.6346	-30610.9
1198	16.2791	39.6344	-30054.8
1199	16.2965	39.6342	-29555.8
1200	16.314	39.634	-29062.9
1201	16.3315	39.6338	-28588.1
1202	16.349	39.6336	-28115.8
1203	16.3664	39.6334	-27653
1204	16.3839	39.6332	-27193.2
1205	16.4014	39.633	-26738.6
1206	16.4189	39.6328	-26287.8
1207	16.4363	39.6325	-25829.4
1208	16.4538	39.6323	-25358.1
1209	16.4713	39.6321	-24868.7
1210	16.4888	39.6319	-24322
1211	16.5062	39.6317	-23757.4
1212	16.5237	39.6314	-23167
1213	16.5412	39.6312	-22564
1214	16.5586	39.631	-21954.8
1215	16.5761	39.6307	-21330.6
1216	16.5936	39.6305	-20697.6
1217	16.6111	39.6303	-20054.8
1218	16.6285	39.63	-19386.5
1219	16.646	39.6298	-18704.8
1220	16.6635	39.6295	-18007.8
1221	16.6809	39.6293	-17279.7
1222	16.6984	39.629	-16538.2
1223	16.7159	39.6287	-15787.6
1224	16.7334	39.6285	-15285.2
1225	17.205	39.6205	-5517.1
1226	17.2224	39.6202	-5359.68
1227	17.2399	39.6198	-5207.32
1228	17.2574	39.6195	-5009.15
1229	17.2748	39.6191	-4959.7
1230	17.2923	39.6188	-4872.28
1231	17.3097	39.6185	-4784.86
1232	17.3272	39.6181	-4697.44
1233	17.3447	39.6178	-4614.64
1234	17.3621	39.6174	-4545.92
1235	17.3796	39.617	-4458.24
1236	17.397	39.6167	-4364.99
1237	17.4145	39.6163	-4273.05
1238	17.432	39.616	-4182.49
1239	17.4494	39.6156	-4091.24
1240	17.4669	39.6152	-3999.92
1241	17.4843	39.6149	-3913.55
1242	17.5018	39.6145	-3827.18
1243	17.5193	39.6141	-3741.5
1244	17.5367	39.6137	-3606.5
1245	17.5542	39.6133	-3447.45
1246	15.5973	39.6264	-80998.5
1247	15.6148	39.6263	-78989.3
1248	15.6322	39.6262	-76344.6
1249	15.6497	39.6261	-73523.4
1250	15.6672	39.626	-70717.5
1251	15.6847	39.6259	-68036.2
1252	15.7022	39.6258	-65570.1
1253	15.7196	39.6257	-63293.4
1254	15.7371	39.6256	-61231.9
1255	15.7546	39.6255	-59371
1256	15.7721	39.6253	-57667.2
1257	15.7895	39.6252	-56086.2
1258	15.807	39.6251	-54578.9
1259	15.8245	39.625	-52992.5
1260	15.842	39.6249	-51449.8
1261	15.8594	39.6247	-49957.4
1262	15.8769	39.6246	-48547.6
1263	15.8944	39.6245	-47181.2
1264	15.9119	39.6243	-45869.9
1265	15.9293	39.6242	-44618.2
1266	15.9468	39.624	-43414.7
1267	15.9643	39.6239	-42258
1268	15.9818	39.6238	-41155.6
1269	15.9992	39.6236	-40143.9
1270	16.0167	39.6235	-39261.3
1271	16.0342	39.6233	-38450
1272	16.0517	39.6231	-37679.7
1273	16.0691	39.623	-36936.6
1274	16.0866	39.6228	-36271.9
1275	16.1041	39.6227	-35669.4
1276	16.1216	39.6225	-35099.4
1277	16.139	39.6223	-34564.1
1278	16.1565	39.6222	-34027.9
1279	16.174	39.622	-33479.7
1280	16.1914	39.6218	-32930.6
1281	16.2089	39.6216	-32364
1282	16.2264	39.6214	-31794.4
1283	16.2439	39.6212	-31219.5
1284	16.2613	39.6211	-30655.1
1285	16.2788	39.6209	-30097.1
1286	16.2963	39.6207	-29578
1287	16.3138	39.6205	-29067.2
1288	16.3312	39.6203	-28582.1
1289	16.3487	39.6201	-28100.8
1290	16.3662	39.6199	-27636.4
1291	16.3836	39.6197	-27176.3
1292	16.4011	39.6195	-26727.7
1293	16.4186	39.6192	-26286.1
1294	16.4361	39.619	-25840.2
1295	16.4535	39.6188	-25386.7
1296	16.471	39.6186	-24916.5
1297	16.4885	39.6184	-24350.2
1298	16.5059	39.6181	-23768.4
1299	16.5234	39.6179	-23161.6
1300	16.5409	39.6177	-22547
1301	16.5583	39.6175	-21928.2
1302	16.5758	39.6172	-21298.4
1303	16.5933	39.617	-20659.8
1304	16.6107	39.6167	-20013.4
1305	16.6282	39.6165	-19340.6
1306	16.6457	39.6163	-18654.3
1307	16.6632	39.616	-17952.8
1308	16.6806	39.6158	-17221.2
1309	16.6981	39.6155	-16473.6
1310	16.7156	39.6152	-15717.7
1311	16.733	39.615	-14966.6
1312	16.7505	39.6147	-14441.8
1313	17.1347	39.6083	-6319.35
1314	17.1522	39.608	-6093.24
1315	17.1696	39.6076	-5907.25
1316	17.1871	39.6073	-5792.6
1317	17.2045	39.607	-5621.14
1318	17.222	39.6067	-5458.03
1319	17.2395	39.6063	-5299
1320	17.2569	39.606	-5149.26
1321	17.2744	39.6056	-5001.69
1322	17.2918	39.6053	-4958.64
1323	17.3093	39.605	-4873.32
1324	17.3268	39.6046	-4807.05
1325	17.3442	39.6043	-4728.94
1326	17.3617	39.6039	-4641.22
1327	17.3791	39.6035	-4547.5
1328	17.3966	39.6032	-4454.8
1329	17.414	39.6028	-4364.15
1330	17.4315	39.6025	-4272.96
1331	17.4489	39.6021	-4181.8
1332	17.4664	39.6017	-4094.91
1333	17.4839	39.6013	-3999.1
1334	17.5013	39.601	-3913.48
1335	17.5188	39.6006	-3803.16
1336	17.5362	39.6002	-3654.23
1337	17.5537	39.5998	-3537.97
1338	17.5711	39.5994	-3433.12
1339	15.5972	39.6129	-80407.8
1340	15.6147	39.6128	-78561.6
1341	15.6321	39.6127	-76023.5
1342	15.6496	39.6126	-73302
1343	15.6671	39.6125	-70641.7
1344	15.6845	39.6124	-68108.4
1345	15.702	39.6123	-65759.3
1346	15.7195	39.6122	-63587.9
1347	15.737	39.6121	-61589.2
1348	15.7544	39.6119	-59749.1
1349	15.7719	39.6118	-58043
1350	15.7894	39.6117	-56465.1
1351	15.8069	39.6116	-54925.7
1352	15.8243	39.6115	-53362.8
1353	15.8418	39.6113	-51820.8
1354	15.8593	39.6112	-50329.6
1355	15.8767	39.6111	-48881.2
1356	15.8942	39.611	-47485.4
1357	15.9117	39.6108	-46125.3
1358	15.9292	39.6107	-44826.9
1359	15.9466	39.6105	-43595.7
1360	15.9641	39.6104	-42405.7
1361	15.9816	39.6102	-41262.5
1362	15.999	39.6101	-40233
1363	16.0165	39.6099	-39404
1364	16.034	39.6098	-38659.4
1365	16.0515	39.6096	-37950.4
1366	16.0689	39.6095	-37267.4
1367	16.0864	39.6093	-36610.8
1368	16.1039	39.6091	-35971.6
1369	16.1213	39.609	-35378.1
1370	16.1388	39.6088	-34789.1
1371	16.1563	39.6086	-34209
1372	16.1737	39.6085	-33626
1373	16.1912	39.6083	-33041.3
1374	16.2087	39.6081	-32449.4
1375	16.2262	39.6079	-31858.1
1376	16.2436	39.6077	-31269.8
1377	16.2611	39.6075	-30694.3
1378	16.2786	39.6074	-30129.6
1379	16.296	39.6072	-29596.5
1380	16.3135	39.607	-29072.8
1381	16.331	39.6068	-28578.4
1382	16.3484	39.6066	-28088.7
1383	16.3659	39.6064	-27621.1
1384	16.3834	39.6062	-27158.4
1385	16.4008	39.6059	-26712.1
1386	16.4183	39.6057	-26274.4
1387	16.4358	39.6055	-25838.5
1388	16.4532	39.6053	-25405.8
1389	16.4707	39.6051	-24963.2
1390	16.4882	39.6049	-24368.5
1391	16.5056	39.6046	-23765.1
1392	16.5231	39.6044	-23147.4
1393	16.5406	39.6042	-22526.7
1394	16.558	39.6039	-21903.4
1395	16.5755	39.6037	-21271.4
1396	16.593	39.6035	-20630.4
1397	16.6104	39.6032	-19981.9
1398	16.6279	39.603	-19307.9
1399	16.6454	39.6027	-18619.7
1400	16.6628	39.6025	-17915.9
1401	16.6803	39.6022	-17183.9
1402	16.6978	39.602	-16432.7
1403	16.7152	39.6017	-15669.6
1404	16.7327	39.6015	-14920.7
1405	16.7501	39.6012	-14313.3
1406	16.7676	39.6009	-13810.9
1407	17.047	39.5964	-7556.22
1408	17.0644	39.596	-7330.11
1409	17.0819	39.5957	-7094.89
1410	17.0994	39.5954	-6853.38
1411	17.1168	39.5951	-6612.76
1412	17.1343	39.5948	-6400.92
1413	17.1517	39.5945	-6216.47
1414	17.1692	39.5941	-6065.55
1415	17.1867	39.5938	-5908.75
1416	17.2041	39.5935	-5747.33
1417	17.2216	39.5931	-5590.98
1418	17.239	39.5928	-5439.7
1419	17.2565	39.5925	-5291.07
1420	17.2739	39.5921	-5185.45
1421	17.2914	39.5918	-5085.53
1422	17.3088	39.5914	-4999.42
1423	17.3263	39.5911	-4911.97
1424	17.3438	39.5907	-4824.21
1425	17.3612	39.5904	-4730.02
1426	17.3787	39.59	-4636.56
1427	17.3961	39.5897	-4545.81
1428	17.4136	39.5893	-4454.69
1429	17.431	39.589	-4363.7
1430	17.4485	39.5886	-4285.85
1431	17.4659	39.5882	-4189.92
1432	17.4834	39.5878	-4099.35
1433	17.5008	39.5875	-3999.82
1434	17.5183	39.5871	-3883.52
1435	17.5357	39.5867	-3767.26
1436	17.5532	39.5863	-3654.08
1437	17.5706	39.5859	-3578.31
1438	17.5881	39.5856	-3512.75
1439	15.5971	39.5993	-80369.9
1440	15.6145	39.5993	-78258.9
1441	15.632	39.5992	-75604.5
1442	15.6495	39.5991	-72921.3
1443	15.6669	39.599	-70392.3
1444	15.6844	39.5989	-67997.5
1445	15.7019	39.5988	-65783.5
1446	15.7194	39.5987	-63710.7
1447	15.7368	39.5985	-61777.8
1448	15.7543	39.5984	-59970.9
1449	15.7718	39.5983	-58299.9
1450	15.7892	39.5982	-56703.2
1451	15.8067	39.5981	-55154.3
1452	15.8242	39.598	-53620.7
1453	15.8416	39.5978	-52104.7
1454	15.8591	39.5977	-50625.8
1455	15.8766	39.5976	-49173.4
1456	15.894	39.5974	-47751.7
1457	15.9115	39.5973	-46363.4
1458	15.929	39.5972	-45015.8
1459	15.9464	39.597	-43793.1
1460	15.9639	39.5969	-42598.6
1461	15.9814	39.5967	-41424
1462	15.9989	39.5966	-40386.4
1463	16.0163	39.5964	-39594.1
1464	16.0338	39.5963	-38924.1
1465	16.0513	39.5961	-38260.4
1466	16.0687	39.596	-37591.1
1467	16.0862	39.5958	-36927.1
1468	16.1037	39.5956	-36279.4
1469	16.1211	39.5955	-35641.7
1470	16.1386	39.5953	-35011.6
1471	16.1561	39.5951	-34389.8
1472	16.1735	39.595	-33768.5
1473	16.191	39.5948	-33147.4
1474	16.2085	39.5946	-32528.3
1475	16.2259	39.5944	-31912
1476	16.2434	39.5942	-31308.6
1477	16.2608	39.594	-30720
1478	16.2783	39.5938	-30147
1479	16.2958	39.5937	-29604.5
1480	16.3132	39.5935	-29072.7
1481	16.3307	39.5933	-28571.8
1482	16.3482	39.5931	-28075.8
1483	16.3656	39.5929	-27603.9
1484	16.3831	39.5926	-27136.2
1485	16.4006	39.5924	-26684.8
1486	16.418	39.5922	-26240
1487	16.4355	39.592	-25792
1488	16.453	39.5918	-25340.1
1489	16.4704	39.5916	-24861.5
1490	16.4879	39.5913	-24301.8
1491	16.5053	39.5911	-23720.5
1492	16.5228	39.5909	-23114.1
1493	16.5403	39.5907	-22498.3
1494	16.5577	39.5904	-21877.9
1495	16.5752	39.5902	-21248
1496	16.5927	39.59	-20608
1497	16.6101	39.5897	-19959.9
1498	16.6276	39.5895	-19287.1
1499	16.645	39.5892	-18599
1500	16.6625	39.589	-17895
1501	16.68	39.5887	-17163.6
1502	16.6974	39.5885	-16408.9
1503	16.7149	39.5882	-15636.1
1504	16.7323	39.588	-14846.3
1505	16.7498	39.5877	-14040.1
1506	16.7673	39.5874	-13366.1
1507	16.7847	39.5872	-12952.9
1508	16.9768	39.5841	-8560.76
1509	16.9942	39.5838	-8301.91
1510	17.0117	39.5835	-8064.74
1511	17.0291	39.5832	-7827.04
1512	17.0466	39.5829	-7589.18
1513	17.064	39.5825	-7351.32
1514	17.0815	39.5822	-7136.51
1515	17.099	39.5819	-6927.61
1516	17.1164	39.5816	-6710.74
1517	17.1339	39.5813	-6540.7
1518	17.1513	39.581	-6364.11
1519	17.1688	39.5806	-6198.34
1520	17.1862	39.5803	-6037.69
1521	17.2037	39.58	-5882.96
1522	17.2211	39.5796	-5730.13
1523	17.2386	39.5793	-5580.75
1524	17.256	39.579	-5459.07
1525	17.2735	39.5786	-5335.92
1526	17.2909	39.5783	-5249.66
1527	17.3084	39.5779	-5130.01
1528	17.3258	39.5776	-5009.62
1529	17.3433	39.5772	-4912.54
1530	17.3607	39.5769	-4818.31
1531	17.3782	39.5765	-4727.47
1532	17.3956	39.5762	-4636.41
1533	17.4131	39.5758	-4545.6
1534	17.4305	39.5754	-4471.09
1535	17.448	39.5751	-4380.86
1536	17.4654	39.5747	-4299.28
1537	17.4829	39.5743	-4199.73
1538	17.5003	39.574	-4099.15
1539	17.5178	39.5736	-3996.62
1540	17.5352	39.5732	-3883.49
1541	17.5527	39.5728	-3789.05
1542	17.5701	39.5724	-3714.43
1543	17.5876	39.5721	-3619.35
1544	15.5795	39.5859	-82000
1545	15.5969	39.5858	-80466.4
1546	15.6144	39.5857	-77802.5
1547	15.6319	39.5856	-75043.8
1548	15.6493	39.5855	-72399.7
1549	15.6668	39.5854	-69985.1
1550	15.6843	39.5853	-67773.3
1551	15.7017	39.5852	-65681.5
1552	15.7192	39.5851	-63706.3
1553	15.7367	39.585	-61842.8
1554	15.7541	39.5849	-60088.9
1555	15.7716	39.5848	-58440.8
1556	15.7891	39.5847	-56852.9
1557	15.8065	39.5846	-55320.9
1558	15.824	39.5844	-53814.3
1559	15.8415	39.5843	-52334.9
1560	15.8589	39.5842	-50877.2
1561	15.8764	39.5841	-49442.6
1562	15.8939	39.5839	-48017.1
1563	15.9113	39.5838	-46613.1
1564	15.9288	39.5836	-45264.3
1565	15.9463	39.5835	-44065.2
1566	15.9637	39.5834	-42926.9
1567	15.9812	39.5832	-41822.3
1568	15.9987	39.5831	-40824.3
1569	16.0161	39.5829	-39996.6
1570	16.0336	39.5828	-39301.7
1571	16.051	39.5826	-38613
1572	16.0685	39.5824	-37930.7
1573	16.086	39.5823	-37247.1
1574	16.1034	39.5821	-36566.5
1575	16.1209	39.582	-35890.9
1576	16.1384	39.5818	-35222.5
1577	16.1558	39.5816	-34558.5
1578	16.1733	39.5814	-33897.5
1579	16.1908	39.5813	-33241.6
1580	16.2082	39.5811	-32592
1581	16.2257	39.5809	-31948.1
1582	16.2431	39.5807	-31327.6
1583	16.2606	39.5805	-30725.7
1584	16.2781	39.5803	-30144.5
1585	16.2955	39.5801	-29597.8
1586	16.313	39.5799	-29062.6
1587	16.3305	39.5797	-28559.5
1588	16.3479	39.5795	-28060.6
1589	16.3654	39.5793	-27584
1590	16.3828	39.5791	-27110.6
1591	16.4003	39.5789	-26650.2
1592	16.4178	39.5787	-26193.8
1593	16.4352	39.5785	-25730.7
1594	16.4527	39.5783	-25262.5
1595	16.4701	39.5781	-24763.8
1596	16.4876	39.5778	-24225.9
1597	16.5051	39.5776	-23658.9
1598	16.5225	39.5774	-23070.9
1599	16.54	39.5772	-22464.7
1600	16.5574	39.5769	-21852.3
1601	16.5749	39.5767	-21228.2
1602	16.5924	39.5765	-20592.2
1603	16.6098	39.5762	-19947.3
1604	16.6273	39.576	-19276.8
1605	16.6447	39.5757	-18590.3
1606	16.6622	39.5755	-17887.7
1607	16.6796	39.5752	-17158.1
1608	16.6971	39.575	-16402.1
1609	16.7146	39.5747	-15622.1
1610	16.732	39.5745	-14814.2
1611	16.7495	39.5742	-13972.6
1612	16.7669	39.5739	-13087.9
1613	16.7844	39.5737	-12363.3
1614	16.8018	39.5734	-11939.8
1615	16.9066	39.5717	-9504.31
1616	16.924	39.5714	-9184.28
1617	16.9415	39.5711	-9009.86
1618	16.9589	39.5708	-8782.77
1619	16.9764	39.5706	-8552.55
1620	16.9938	39.5703	-8322.33
1621	17.0113	39.57	-8092.12
1622	17.0287	39.5696	-7864.71
1623	17.0462	39.5693	-7639.21
1624	17.0636	39.569	-7422.72
1625	17.0811	39.5687	-7220.92
1626	17.0986	39.5684	-7021.09
1627	17.116	39.5681	-6833.45
1628	17.1335	39.5678	-6649.72
1629	17.1509	39.5675	-6481.47
1630	17.1684	39.5671	-6317.41
1631	17.1858	39.5668	-6163.9
1632	17.2033	39.5665	-6019.08
1633	17.2207	39.5661	-5870.44
1634	17.2382	39.5658	-5732.69
1635	17.2556	39.5655	-5603.65
1636	17.2731	39.5651	-5500.05
1637	17.2905	39.5648	-5380.48
1638	17.3079	39.5644	-5254.48
1639	17.3254	39.5641	-5127.27
1640	17.3428	39.5637	-5000.09
1641	17.3603	39.5634	-4909.13
1642	17.3777	39.563	-4818.14
1643	17.3952	39.5627	-4727.5
1644	17.4126	39.5623	-4647.55
1645	17.4301	39.5619	-4571.79
1646	17.4475	39.5616	-4499.09
1647	17.465	39.5612	-4399.66
1648	17.4824	39.5608	-4300.65
1649	17.4999	39.5605	-4198.54
1650	17.5173	39.5601	-4099.16
1651	17.5347	39.5597	-3999.8
1652	17.5522	39.5593	-3904.77
1653	17.5696	39.5589	-3809.71
1654	17.5871	39.5586	-3714.42
1655	17.6045	39.5582	-3635.85
1656	15.5794	39.5724	-81446.3
1657	15.5968	39.5723	-79423.4
1658	15.6143	39.5722	-76958.5
1659	15.6318	39.5721	-74330.3
1660	15.6492	39.572	-71757.1
1661	15.6667	39.5719	-69550.5
1662	15.6841	39.5718	-67476.7
1663	15.7016	39.5717	-65496.6
1664	15.7191	39.5716	-63610.3
1665	15.7365	39.5715	-61814.7
1666	15.754	39.5714	-60111.1
1667	15.7715	39.5713	-58497.4
1668	15.7889	39.5712	-56935.4
1669	15.8064	39.571	-55434.7
1670	15.8238	39.5709	-53959.9
1671	15.8413	39.5708	-52522.7
1672	15.8588	39.5707	-51103.9
1673	15.8762	39.5705	-49706.3
1674	15.8937	39.5704	-48317.7
1675	15.9112	39.5703	-46949.1
1676	15.9286	39.5701	-45663.8
1677	15.9461	39.57	-44477.7
1678	15.9635	39.5699	-43363.4
1679	15.981	39.5697	-42311.1
1680	15.9985	39.5696	-41353.8
1681	16.0159	39.5694	-40507.8
1682	16.0334	39.5693	-39732.8
1683	16.0508	39.5691	-38996.6
1684	16.0683	39.5689	-38276.7
1685	16.0858	39.5688	-37557.6
1686	16.1032	39.5686	-36839.9
1687	16.1207	39.5684	-36124.3
1688	16.1381	39.5683	-35413.9
1689	16.1556	39.5681	-34707.8
1690	16.1731	39.5679	-34006.4
1691	16.1905	39.5677	-33316.4
1692	16.208	39.5676	-32634.3
1693	16.2254	39.5674	-31960.7
1694	16.2429	39.5672	-31320.4
1695	16.2604	39.567	-30705.9
1696	16.2778	39.5668	-30117.3
1697	16.2953	39.5666	-29573.6
1698	16.3127	39.5664	-29041
1699	16.3302	39.5662	-28540.8
1700	16.3477	39.566	-28043.4
1701	16.3651	39.5658	-27563.2
1702	16.3826	39.5656	-27084.6
1703	16.4	39.5654	-26614.4
1704	16.4175	39.5652	-26146
1705	16.4349	39.565	-25669.8
1706	16.4524	39.5648	-25189.9
1707	16.4699	39.5645	-24681.8
1708	16.4873	39.5643	-24155.1
1709	16.5048	39.5641	-23597.2
1710	16.5222	39.5639	-23026.4
1711	16.5397	39.5636	-22430.5
1712	16.5571	39.5634	-21828.3
1713	16.5746	39.5632	-21212.8
1714	16.592	39.5629	-20583.4
1715	16.6095	39.5627	-19944
1716	16.627	39.5625	-19276.3
1717	16.6444	39.5622	-18592.3
1718	16.6619	39.562	-17892.4
1719	16.6793	39.5617	-17166.2
1720	16.6968	39.5615	-16414
1721	16.7142	39.5612	-15635
1722	16.7317	39.5609	-14821
1723	16.7491	39.5607	-13957.8
1724	16.7666	39.5604	-13036.4
1725	16.784	39.5602	-12067.5
1726	16.8015	39.5599	-11405
1727	16.8189	39.5596	-10886.9
1728	16.8364	39.5593	-10465.4
1729	16.8538	39.5591	-10058.5
1730	16.8713	39.5588	-9707.52
1731	16.8887	39.5585	-9528.57
1732	16.9062	39.5582	-9348.15
1733	16.9236	39.5579	-9167.72
1734	16.9411	39.5576	-8984.81
1735	16.9585	39.5573	-8769.25
1736	16.976	39.557	-8553.68
1737	16.9934	39.5567	-8338.11
1738	17.0109	39.5564	-8122.54
1739	17.0283	39.5561	-7909.12
1740	17.0458	39.5558	-7698.72
1741	17.0632	39.5555	-7489.58
1742	17.0807	39.5552	-7303.12
1743	17.0981	39.5549	-7116.67
1744	17.1156	39.5546	-6934.12
1745	17.133	39.5543	-6760.6
1746	17.1505	39.5539	-6594.17
1747	17.1679	39.5536	-6437.45
1748	17.1854	39.5533	-6290.37
1749	17.2028	39.553	-6148.06
1750	17.2203	39.5526	-6009.66
1751	17.2377	39.5523	-5871.66
1752	17.2552	39.552	-5750.43
1753	17.2726	39.5516	-5627.63
1754	17.2901	39.5513	-5499.3
1755	17.3075	39.5509	-5371.65
1756	17.3249	39.5506	-5241.58
1757	17.3424	39.5502	-5120.12
1758	17.3598	39.5499	-4999.86
1759	17.3773	39.5495	-4909.4
1760	17.3947	39.5492	-4824.01
1761	17.4122	39.5488	-4762.73
1762	17.4296	39.5484	-4687.4
1763	17.447	39.5481	-4599.59
1764	17.4645	39.5477	-4502.16
1765	17.4819	39.5473	-4400.06
1766	17.4994	39.547	-4300.65
1767	17.5168	39.5466	-4199.86
1768	17.5343	39.5462	-4100.03
1769	17.5517	39.5458	-4000.06
1770	17.5691	39.5454	-3904.77
1771	17.5866	39.5451	-3817.84
1772	17.604	39.5447	-3736
1773	15.5793	39.5589	-80037.5
1774	15.5967	39.5588	-78333.8
1775	15.6142	39.5587	-76087
1776	15.6316	39.5586	-73750.1
1777	15.6491	39.5585	-71414.6
1778	15.6666	39.5584	-69239.7
1779	15.684	39.5583	-67197.2
1780	15.7015	39.5582	-65273.6
1781	15.7189	39.5581	-63452
1782	15.7364	39.558	-61716.1
1783	15.7539	39.5579	-60057.5
1784	15.7713	39.5578	-58487.1
1785	15.7888	39.5577	-56961.8
1786	15.8062	39.5575	-55499.6
1787	15.8237	39.5574	-54065.4
1788	15.8411	39.5573	-52672.1
1789	15.8586	39.5572	-51303.5
1790	15.8761	39.557	-49955.8
1791	15.8935	39.5569	-48615.4
1792	15.911	39.5568	-47308.4
1793	15.9284	39.5566	-46053.5
1794	15.9459	39.5565	-44897.6
1795	15.9634	39.5563	-43813.2
1796	15.9808	39.5562	-42791.7
1797	15.9983	39.556	-41841.1
1798	16.0157	39.5559	-40964.9
1799	16.0332	39.5557	-40162.5
1800	16.0506	39.5556	-39386.4
1801	16.0681	39.5554	-38620.7
1802	16.0856	39.5553	-37859.4
1803	16.103	39.5551	-37098.3
1804	16.1205	39.5549	-36338.5
1805	16.1379	39.5548	-35583.1
1806	16.1554	39.5546	-34833.9
1807	16.1728	39.5544	-34095.2
1808	16.1903	39.5542	-33369.1
1809	16.2077	39.5541	-32652.7
1810	16.2252	39.5539	-31947.6
1811	16.2427	39.5537	-31281.6
1812	16.2601	39.5535	-30656
1813	16.2776	39.5533	-30059.8
1814	16.295	39.5531	-29530.6
1815	16.3125	39.5529	-29008.8
1816	16.3299	39.5527	-28517.6
1817	16.3474	39.5525	-28026.9
1818	16.3648	39.5523	-27543.9
1819	16.3823	39.5521	-27061.4
1820	16.3998	39.5519	-26581.5
1821	16.4172	39.5517	-26102.1
1822	16.4347	39.5515	-25615.1
1823	16.4521	39.5513	-25126
1824	16.4696	39.551	-24613.4
1825	16.487	39.5508	-24092.5
1826	16.5045	39.5506	-23541.7
1827	16.5219	39.5504	-22983.8
1828	16.5394	39.5501	-22399
1829	16.5568	39.5499	-21807.7
1830	16.5743	39.5497	-21202.6
1831	16.5917	39.5494	-20581.9
1832	16.6092	39.5492	-19950.5
1833	16.6266	39.5489	-19284.8
1834	16.6441	39.5487	-18603.4
1835	16.6615	39.5485	-17906.7
1836	16.679	39.5482	-17186
1837	16.6964	39.5479	-16443.6
1838	16.7139	39.5477	-15676.8
1839	16.7313	39.5474	-14875.2
1840	16.7488	39.5472	-14011.2
1841	16.7662	39.5469	-13092.2
1842	16.7837	39.5466	-12155.3
1843	16.8011	39.5464	-11264
1844	16.8186	39.5461	-10678.4
1845	16.836	39.5458	-10219.8
1846	16.8535	39.5455	-9931.12
1847	16.8709	39.5453	-9761.02
1848	16.8884	39.545	-9590.92
1849	16.9058	39.5447	-9388.17
1850	16.9233	39.5444	-9181.71
1851	16.9407	39.5441	-8975.49
1852	16.9582	39.5438	-8771.53
1853	16.9756	39.5435	-8567.57
1854	16.9931	39.5432	-8363.61
1855	17.0105	39.5429	-8159.65
1856	17.028	39.5426	-7957.45
1857	17.0454	39.5423	-7761.61
1858	17.0628	39.542	-7565.77
1859	17.0803	39.5417	-7384.14
1860	17.0977	39.5414	-7206.43
1861	17.1152	39.5411	-7035.79
1862	17.1326	39.5408	-6870.92
1863	17.1501	39.5404	-6711
1864	17.1675	39.5401	-6560.06
1865	17.185	39.5398	-6415.92
1866	17.2024	39.5395	-6274.69
1867	17.2198	39.5391	-6137.37
1868	17.2373	39.5388	-6001.41
1869	17.2547	39.5385	-5872.46
1870	17.2722	39.5381	-5743.71
1871	17.2896	39.5378	-5615.06
1872	17.3071	39.5374	-5483.03
1873	17.3245	39.5371	-5360.46
1874	17.3419	39.5367	-5233.86
1875	17.3594	39.5364	-5115.81
1876	17.3768	39.536	-5000.75
1877	17.3943	39.5357	-4942.31
1878	17.4117	39.5353	-4875.45
1879	17.4291	39.5349	-4799.52
1880	17.4466	39.5346	-4702.16
1881	17.464	39.5342	-4601.56
1882	17.4815	39.5338	-4502.14
1883	17.4989	39.5335	-4399.89
1884	17.5163	39.5331	-4300.21
1885	17.5338	39.5327	-4200.23
1886	17.5512	39.5323	-4100.04
1887	17.5686	39.5319	-3999.84
1888	17.5861	39.5316	-3910.31
1889	17.6035	39.5312	-3821.42
1890	17.6209	39.5308	-3732.56
1891	15.5791	39.5454	-79115
1892	15.5966	39.5453	-77591.6
1893	15.6141	39.5452	-75569.8
1894	15.6315	39.5451	-73388.8
1895	15.649	39.545	-71155.5
1896	15.6664	39.5449	-68976.8
1897	15.6839	39.5448	-66917.6
1898	15.7013	39.5447	-65015.1
1899	15.7188	39.5446	-63247.1
1900	15.7362	39.5445	-61563.1
1901	15.7537	39.5444	-59947.6
1902	15.7712	39.5443	-58420.6
1903	15.7886	39.5441	-56938.5
1904	15.8061	39.544	-55518.4
1905	15.8235	39.5439	-54129
1906	15.841	39.5438	-52778.6
1907	15.8584	39.5436	-51456.6
1908	15.8759	39.5435	-50154
1909	15.8933	39.5434	-48870.6
1910	15.9108	39.5432	-47628.5
1911	15.9283	39.5431	-46437.8
1912	15.9457	39.543	-45309.6
1913	15.9632	39.5428	-44246
1914	15.9806	39.5427	-43244.8
1915	15.9981	39.5425	-42305.5
1916	16.0155	39.5424	-41421.7
1917	16.033	39.5422	-40578
1918	16.0504	39.5421	-39758.9
1919	16.0679	39.5419	-38953.3
1920	16.0853	39.5417	-38148.6
1921	16.1028	39.5416	-37340.1
1922	16.1203	39.5414	-36532
1923	16.1377	39.5412	-35728.2
1924	16.1552	39.5411	-34934.1
1925	16.1726	39.5409	-34161.7
1926	16.1901	39.5407	-33401.8
1927	16.2075	39.5405	-32650.6
1928	16.225	39.5404	-31911.1
1929	16.2424	39.5402	-31208.2
1930	16.2599	39.54	-30573.5
1931	16.2773	39.5398	-29973.1
1932	16.2948	39.5396	-29472.6
1933	16.3122	39.5394	-28973.3
1934	16.3297	39.5392	-28494.6
1935	16.3471	39.539	-28015.9
1936	16.3646	39.5388	-27530.2
1937	16.382	39.5386	-27044.2
1938	16.3995	39.5384	-26554.2
1939	16.4169	39.5382	-26063.9
1940	16.4344	39.538	-25567.6
1941	16.4518	39.5377	-25070.3
1942	16.4693	39.5375	-24555.6
1943	16.4867	39.5373	-24037.9
1944	16.5042	39.5371	-23493.3
1945	16.5216	39.5369	-22944
1946	16.5391	39.5366	-22371.1
1947	16.5565	39.5364	-21790.7
1948	16.574	39.5362	-21196.8
1949	16.5914	39.5359	-20586.8
1950	16.6089	39.5357	-19966.5
1951	16.6263	39.5354	-19300.5
1952	16.6438	39.5352	-18620.4
1953	16.6612	39.5349	-17926.6
1954	16.6787	39.5347	-17212.4
1955	16.6961	39.5344	-16482.8
1956	16.7136	39.5342	-15735.8
1957	16.731	39.5339	-14964.7
1958	16.7485	39.5337	-14102.4
1959	16.7659	39.5334	-13218.2
1960	16.7833	39.5331	-12346.6
1961	16.8008	39.5329	-11545.2
1962	16.8182	39.5326	-10870.8
1963	16.8357	39.5323	-10444
1964	16.8531	39.532	-10059.6
1965	16.8706	39.5318	-9837.26
1966	16.888	39.5315	-9645.06
1967	16.9055	39.5312	-9443.3
1968	16.9229	39.5309	-9211.62
1969	16.9403	39.5306	-8983.01
1970	16.9578	39.5303	-8787.05
1971	16.9752	39.53	-8591.08
1972	16.9927	39.5297	-8395.12
1973	17.0101	39.5294	-8199.15
1974	17.0276	39.5291	-8009.26
1975	17.045	39.5288	-7823.58
1976	17.0624	39.5285	-7638.04
1977	17.0799	39.5282	-7463.86
1978	17.0973	39.5279	-7292.06
1979	17.1148	39.5276	-7137.86
1980	17.1322	39.5273	-6983.25
1981	17.1497	39.5269	-6829.75
1982	17.1671	39.5266	-6683.78
1983	17.1845	39.5263	-6539.06
1984	17.202	39.526	-6400.96
1985	17.2194	39.5256	-6262.92
1986	17.2369	39.5253	-6125.2
1987	17.2543	39.5249	-5988.11
1988	17.2717	39.5246	-5856.76
1989	17.2892	39.5243	-5724.48
1990	17.3066	39.5239	-5600.67
1991	17.324	39.5236	-5467.88
1992	17.3415	39.5232	-5346.98
1993	17.3589	39.5229	-5230.95
1994	17.3764	39.5225	-5143.56
1995	17.3938	39.5222	-5072.45
1996	17.4112	39.5218	-4999.35
1997	17.4287	39.5214	-4902.09
1998	17.4461	39.5211	-4803.06
1999	17.4635	39.5207	-4702.25
[truncated: 50,261 more rows]
