# Supplementary material for: The Calabrian Arc: three-dimensional modelling of the subduction interface
Source: Sci Rep. 2017 Aug 21;7:8887. doi: 10.1038/s41598-017-09074-8 (PMC5567100; doi:10.1038/s41598-017-09074-8)
Supplement: Supplementary file 5 — Dataset 4 [file 41598_2017_9074_MOESM5_ESM.xls]

## Sheet: Foglio1
X	Y	Depth
17.7386	39.4157	4000
17.7319	39.4201	4000
17.7217	39.429	4000
17.7173	39.434	4000
17.6203	39.5149	4000
17.6141	39.5174	4000
17.6031	39.5212	4000
17.5865	39.5315	4000
17.5861	39.5318	4000
17.5847	39.5327	4000
17.569	39.5431	4000
17.5655	39.5455	4000
17.552	39.5547	4000
17.5453	39.5595	4000
17.535	39.5666	4000
17.5258	39.5734	4000
17.518	39.5795	4000
17.5082	39.5873	4000
17.501	39.5933	4000
17.4913	39.6012	4000
17.4841	39.6073	4000
17.4746	39.6151	4000
17.4671	39.6214	4000
17.4581	39.6289	4000
17.4501	39.6355	4000
17.442	39.6428	4000
17.4332	39.6512	4000
18.2904	38.9241	5000
18.2859	38.9228	5000
18.2732	38.9247	5000
18.2656	38.9259	5000
18.256	38.9282	5000
18.2419	38.9317	5000
18.2389	38.9327	5000
18.2334	38.9343	5000
18.2219	38.938	5000
18.2148	38.9404	5000
18.2048	38.9441	5000
18.1915	38.949	5000
18.1878	38.9505	5000
18.184	38.9523	5000
18.1709	38.9585	5000
18.1613	38.9633	5000
18.154	38.9677	5000
18.1395	38.9774	5000
18.1372	38.9801	5000
18.1271	38.9913	5000
17.2894	39.6189	5000
17.2922	39.6155	5000
17.3028	39.6051	5000
17.3091	39.5998	5000
17.3187	39.5912	5000
17.3261	39.5849	5000
17.3345	39.5774	5000
17.343	39.5698	5000
17.3502	39.5636	5000
17.36	39.5556	5000
17.3676	39.5497	5000
17.3771	39.543	5000
17.3877	39.5358	5000
17.3941	39.5316	5000
17.4092	39.5218	5000
17.4112	39.5205	5000
17.4233	39.5119	5000
17.4282	39.5085	5000
17.4289	39.5079	5000
17.4452	39.4954	5000
17.4469	39.494	5000
17.4622	39.482	5000
17.4645	39.4801	5000
17.4791	39.4686	5000
17.4821	39.4663	5000
17.4961	39.4553	5000
17.4999	39.4524	5000
17.5131	39.4424	5000
17.5183	39.4384	5000
17.53	39.4297	5000
17.5369	39.4245	5000
17.547	39.4171	5000
17.5557	39.4106	5000
17.564	39.4044	5000
17.5743	39.3967	5000
17.5809	39.392	5000
17.594	39.3827	5000
17.5979	39.3801	5000
17.6141	39.3688	5000
17.6149	39.3682	5000
17.6253	39.3602	5000
17.6318	39.3552	5000
17.6322	39.3548	5000
17.6487	39.3413	5000
17.6491	39.3409	5000
17.656	39.3349	5000
17.665	39.3271	5000
17.6655	39.3266	5000
17.6798	39.3132	5000
17.6823	39.3107	5000
17.6936	39.2994	5000
17.699	39.294	5000
17.708	39.2855	5000
17.7158	39.2784	5000
17.7239	39.2717	5000
17.7327	39.2645	5000
17.7413	39.2577	5000
17.7495	39.2513	5000
17.7595	39.2438	5000
17.7664	39.2386	5000
17.7782	39.2298	5000
17.7833	39.2259	5000
17.7965	39.2159	5000
17.8002	39.2131	5000
17.8144	39.2019	5000
17.817	39.1999	5000
17.832	39.188	5000
17.8338	39.1865	5000
17.8497	39.174	5000
17.8507	39.1733	5000
17.8591	39.1671	5000
17.8675	39.1609	5000
17.8688	39.1601	5000
17.8844	39.1498	5000
17.8906	39.146	5000
17.9014	39.1394	5000
17.9128	39.1319	5000
17.9182	39.1282	5000
17.9325	39.1179	5000
17.9351	39.116	5000
17.9508	39.104	5000
17.9519	39.1031	5000
17.9685	39.09	5000
17.9687	39.0898	5000
17.985	39.0761	5000
17.9854	39.0757	5000
18.0006	39.0622	5000
18.0021	39.0607	5000
18.0173	39.0482	5000
18.0189	39.0469	5000
18.0313	39.0379	5000
18.0357	39.0348	5000
18.0366	39.0342	5000
18.0526	39.025	5000
18.0674	39.0199	5000
18.0697	39.019	5000
15.9198	36.1309	6000
15.9268	36.1363	6000
15.9366	36.1433	6000
15.9435	36.1497	6000
15.9535	36.1581	6000
15.9596	36.1631	6000
15.9703	36.1711	6000
15.9779	36.1764	6000
15.9871	36.1828	6000
15.9984	36.1898	6000
16.0039	36.1932	6000
16.0187	36.2015	6000
16.0207	36.2026	6000
16.0217	36.2031	6000
16.0375	36.2111	6000
16.0498	36.2164	6000
16.0543	36.2185	6000
16.0599	36.2208	6000
16.0711	36.2253	6000
16.0826	36.2296	6000
16.0879	36.2317	6000
16.0931	36.2337	6000
16.1047	36.2378	6000
16.1192	36.2428	6000
16.1214	36.2436	6000
16.1235	36.2444	6000
16.1382	36.2494	6000
16.1537	36.255	6000
16.155	36.2554	6000
16.1567	36.256	6000
16.1718	36.2612	6000
16.1845	36.266	6000
16.1886	36.2673	6000
16.1943	36.2691	6000
16.2053	36.2729	6000
16.2143	36.2761	6000
16.2221	36.2783	6000
16.236	36.2822	6000
16.2389	36.2831	6000
16.2409	36.2838	6000
16.2557	36.2873	6000
16.2644	36.289	6000
16.2724	36.2902	6000
16.2841	36.2912	6000
16.2892	36.2916	6000
16.3014	36.2915	6000
16.3059	36.2915	6000
16.3172	36.2905	6000
16.3225	36.2903	6000
16.3321	36.2889	6000
16.3392	36.2883	6000
16.3464	36.2868	6000
16.3559	36.2857	6000
16.3603	36.2845	6000
16.3725	36.2826	6000
16.3742	36.2821	6000
16.382	36.2806	6000
16.3876	36.2793	6000
16.3891	36.279	6000
16.3918	36.2783	6000
16.4058	36.2743	6000
16.417	36.2711	6000
16.4224	36.2694	6000
16.4314	36.2665	6000
16.439	36.2636	6000
16.4454	36.2611	6000
16.4555	36.2569	6000
16.4666	36.2526	6000
16.4721	36.25	6000
16.4782	36.2475	6000
16.4887	36.2428	6000
16.4993	36.2386	6000
16.5052	36.2359	6000
16.5118	36.2331	6000
16.5218	36.2287	6000
16.5317	36.2247	6000
16.5383	36.2215	6000
16.5471	36.2173	6000
16.5549	36.2135	6000
16.5605	36.2108	6000
16.5714	36.2047	6000
16.586	36.197	6000
16.5879	36.1958	6000
16.5917	36.1937	6000
16.6044	36.1865	6000
16.6118	36.1831	6000
16.6209	36.178	6000
16.6325	36.1733	6000
16.6374	36.171	6000
16.6431	36.1691	6000
16.6539	36.1647	6000
16.6622	36.1621	6000
16.6705	36.1593	6000
16.687	36.155	6000
16.6871	36.155	6000
16.6872	36.155	6000
16.7037	36.1508	6000
16.7099	36.1496	6000
16.7203	36.1473	6000
16.7311	36.1456	6000
16.7369	36.1445	6000
16.7513	36.1423	6000
16.7535	36.1419	6000
16.7647	36.1404	6000
16.7701	36.1395	6000
16.7713	36.1393	6000
16.7867	36.1369	6000
16.7911	36.1364	6000
16.8033	36.1347	6000
16.8103	36.1341	6000
16.82	36.1329	6000
16.8288	36.1323	6000
16.8366	36.1315	6000
16.8467	36.1309	6000
16.8532	36.1304	6000
16.8643	36.1299	6000
16.8699	36.1296	6000
16.8816	36.1291	6000
16.8865	36.1289	6000
16.8988	36.1283	6000
16.9032	36.1282	6000
16.916	36.1277	6000
16.9198	36.1276	6000
16.9236	36.1274	6000
16.9365	36.1269	6000
16.9398	36.1268	6000
16.9531	36.1263	6000
16.9675	36.1256	6000
16.9698	36.1255	6000
16.9853	36.1243	6000
16.9864	36.1242	6000
16.9963	36.1232	6000
17.003	36.1223	6000
17.0042	36.1222	6000
17.0196	36.1196	6000
17.0246	36.1187	6000
17.0362	36.1163	6000
17.0461	36.1143	6000
17.0528	36.1128	6000
17.0685	36.1092	6000
17.0694	36.1089	6000
17.0714	36.1084	6000
17.0859	36.104	6000
17.0934	36.1019	6000
17.1024	36.099	6000
17.1189	36.0941	6000
17.1189	36.0941	6000
17.119	36.0941	6000
17.1355	36.0884	6000
17.1456	36.0853	6000
17.152	36.083	6000
17.1624	36.0798	6000
17.1685	36.0776	6000
17.1721	36.0766	6000
17.185	36.0722	6000
17.1977	36.0687	6000
17.2015	36.0674	6000
17.2098	36.0654	6000
17.218	36.0631	6000
17.2216	36.0623	6000
17.2346	36.0588	6000
17.2441	36.0569	6000
17.2511	36.0553	6000
17.265	36.053	6000
17.2677	36.0525	6000
17.2841	36.0505	6000
17.2843	36.0504	6000
17.2843	36.0504	6000
17.3009	36.0485	6000
17.3033	36.0481	6000
17.3175	36.0468	6000
17.3216	36.0464	6000
17.3341	36.0458	6000
17.3389	36.0455	6000
17.3507	36.0454	6000
17.3554	36.0453	6000
17.3674	36.0456	6000
17.381	36.0461	6000
17.384	36.0461	6000
17.399	36.0469	6000
17.4007	36.0469	6000
17.4165	36.0479	6000
17.4174	36.0479	6000
17.4175	36.0479	6000
17.4341	36.0493	6000
17.4367	36.0496	6000
17.4508	36.0509	6000
17.4565	36.0517	6000
17.4675	36.053	6000
17.4772	36.0545	6000
17.4842	36.0556	6000
17.4992	36.0583	6000
17.501	36.0586	6000
17.5054	36.0596	6000
17.5177	36.062	6000
17.5226	36.0631	6000
17.5345	36.0661	6000
17.5482	36.0697	6000
17.5513	36.0706	6000
17.5557	36.072	6000
17.5681	36.0756	6000
17.5768	36.0785	6000
17.585	36.0817	6000
17.5921	36.0848	6000
17.6018	36.0881	6000
17.612	36.0924	6000
17.6187	36.0952	6000
17.6236	36.0976	6000
17.6356	36.1023	6000
17.6519	36.1105	6000
17.6526	36.1108	6000
17.6542	36.1117	6000
17.6695	36.1198	6000
17.6755	36.1235	6000
17.6866	36.13	6000
17.6964	36.1365	6000
17.7036	36.1412	6000
17.7156	36.1496	6000
17.7207	36.1532	6000
17.7338	36.1627	6000
17.7378	36.1656	6000
17.7517	36.1758	6000
17.7549	36.1782	6000
17.7694	36.1889	6000
17.772	36.1908	6000
17.7875	36.202	6000
17.7891	36.2032	6000
17.8026	36.2124	6000
17.8062	36.2148	6000
17.8068	36.2151	6000
17.8233	36.2252	6000
17.8282	36.2281	6000
17.8403	36.2349	6000
17.8512	36.2411	6000
17.8574	36.2444	6000
17.8735	36.2533	6000
17.8744	36.2538	6000
17.8748	36.254	6000
17.8914	36.262	6000
17.902	36.2669	6000
17.9084	36.2696	6000
17.9168	36.2733	6000
17.9253	36.2768	6000
17.9322	36.2797	6000
17.9423	36.2837	6000
17.9557	36.2898	6000
17.9593	36.2913	6000
17.962	36.2925	6000
17.9762	36.2985	6000
17.9904	36.3053	6000
17.9932	36.3065	6000
17.9973	36.3084	6000
18.0102	36.3139	6000
18.0196	36.3181	6000
18.0272	36.3211	6000
18.0367	36.3252	6000
18.0442	36.3282	6000
18.0504	36.3308	6000
18.0612	36.3351	6000
18.0765	36.3423	6000
18.0782	36.343	6000
18.0793	36.3436	6000
18.0952	36.3509	6000
18.1055	36.3564	6000
18.1123	36.3597	6000
18.1287	36.3688	6000
18.1293	36.3692	6000
18.1296	36.3693	6000
18.1464	36.3783	6000
18.1532	36.3822	6000
18.1635	36.3879	6000
18.1756	36.3951	6000
18.1807	36.398	6000
18.1973	36.4081	6000
18.1978	36.4084	6000
18.2004	36.41	6000
18.215	36.419	6000
18.2181	36.421	6000
18.2321	36.4299	6000
18.2382	36.434	6000
18.2494	36.4415	6000
18.257	36.447	6000
18.2666	36.4545	6000
18.2737	36.46	6000
18.284	36.4687	6000
18.2894	36.4731	6000
18.3013	36.4835	6000
18.3045	36.4862	6000
18.3141	36.4959	6000
18.3179	36.4994	6000
18.3188	36.5003	6000
18.3302	36.5125	6000
18.3363	36.5191	6000
18.343	36.5257	6000
18.3538	36.5349	6000
18.3614	36.5387	6000
18.3709	36.5447	6000
18.5132	36.7506	6000
18.5146	36.7572	6000
18.5159	36.764	6000
18.5163	36.7651	6000
18.5215	36.7773	6000
18.5245	36.7842	6000
18.5275	36.7907	6000
18.5333	36.8039	6000
18.5334	36.804	6000
18.5336	36.8043	6000
18.5398	36.8173	6000
18.5434	36.8244	6000
18.5467	36.8307	6000
18.552	36.8407	6000
18.5538	36.844	6000
18.5548	36.8459	6000
18.5608	36.8573	6000
18.5657	36.8671	6000
18.5676	36.8706	6000
18.5705	36.8767	6000
18.5742	36.8839	6000
18.5761	36.8879	6000
18.5806	36.8972	6000
18.5849	36.9074	6000
18.5862	36.9106	6000
18.5893	36.919	6000
18.5913	36.9239	6000
18.5918	36.9256	6000
18.5958	36.9373	6000
18.5978	36.9431	6000
18.6007	36.9507	6000
18.6049	36.9614	6000
18.606	36.964	6000
18.6086	36.9701	6000
18.6119	36.9773	6000
18.6134	36.9808	6000
18.6182	36.9907	6000
18.6232	37.001	6000
18.6246	37.004	6000
18.6273	37.0096	6000
18.6311	37.0173	6000
18.6327	37.0211	6000
18.637	37.0306	6000
18.6403	37.0398	6000
18.6419	37.044	6000
18.6456	37.0568	6000
18.6458	37.0574	6000
18.6466	37.0609	6000
18.6487	37.0695	6000
18.649	37.0708	6000
18.6509	37.0817	6000
18.6512	37.0843	6000
18.6524	37.0944	6000
18.6527	37.0977	6000
18.653	37.1013	6000
18.6537	37.1112	6000
18.6539	37.115	6000
18.6541	37.1247	6000
18.6542	37.1282	6000
18.6538	37.1382	6000
18.6538	37.1409	6000
18.6528	37.1518	6000
18.6526	37.1531	6000
18.6514	37.1602	6000
18.6506	37.1654	6000
18.6503	37.1665	6000
18.6476	37.179	6000
18.6457	37.1845	6000
18.6432	37.1926	6000
18.6381	37.2051	6000
18.6377	37.2063	6000
18.6368	37.2083	6000
18.6319	37.22	6000
18.6265	37.2292	6000
18.6243	37.2337	6000
18.6214	37.2386	6000
18.6162	37.2475	6000
18.608	37.2592	6000
18.6066	37.2613	6000
18.6056	37.2628	6000
18.5978	37.2751	6000
18.5898	37.2863	6000
18.5881	37.2889	6000
18.5843	37.2937	6000
18.5778	37.3027	6000
18.5739	37.3077	6000
18.567	37.3166	6000
18.558	37.3289	6000
18.5569	37.3304	6000
18.5526	37.3393	6000
18.5486	37.3441	6000
18.5472	37.3484	6000
18.5424	37.3569	6000
18.5421	37.3576	6000
18.5418	37.3579	6000
18.5384	37.3679	6000
18.5359	37.3716	6000
18.5343	37.3779	6000
18.5305	37.3852	6000
18.5301	37.3878	6000
18.5272	37.395	6000
18.5262	37.3979	6000
18.5255	37.3989	6000
18.523	37.4086	6000
18.5205	37.4126	6000
18.5194	37.419	6000
18.5158	37.4262	6000
18.5155	37.4291	6000
18.5123	37.4372	6000
18.5117	37.4393	6000
18.5112	37.4399	6000
18.5087	37.4501	6000
18.5065	37.4535	6000
18.5052	37.4605	6000
18.5016	37.4672	6000
18.5012	37.4706	6000
18.4973	37.4795	6000
18.497	37.4805	6000
18.4967	37.4808	6000
18.4944	37.4916	6000
18.4925	37.4945	6000
18.4915	37.5025	6000
18.4886	37.5081	6000
18.4884	37.5132	6000
18.4849	37.5217	6000
18.4849	37.5237	6000
18.4827	37.5309	6000
18.4819	37.5346	6000
18.4813	37.5353	6000
18.4799	37.5461	6000
18.4778	37.549	6000
18.4772	37.5571	6000
18.4736	37.5626	6000
18.4739	37.5677	6000
18.4703	37.5762	6000
18.4707	37.5784	6000
18.4688	37.5898	6000
18.4688	37.59	6000
18.4686	37.5928	6000
18.4678	37.6023	6000
18.4654	37.6034	6000
18.4675	37.6151	6000
18.4598	37.6171	6000
18.4637	37.6254	6000
18.4534	37.6308	6000
18.4534	37.6308	6000
18.4534	37.6308	6000
18.454	37.6443	6000
18.454	37.6443	6000
18.454	37.6443	6000
18.4534	37.6308	6000
18.454	37.6443	6000
18.4716	37.6573	6000
18.4716	37.6573	6000
18.4716	37.6573	6000
18.4723	37.6707	6000
18.4724	37.6708	6000
18.4834	37.6839	6000
18.4902	37.6916	6000
18.4921	37.6972	6000
18.4927	37.6988	6000
18.4993	37.7105	6000
18.5028	37.7193	6000
18.5058	37.7238	6000
18.509	37.7293	6000
18.5127	37.7371	6000
18.5147	37.7411	6000
18.5211	37.7504	6000
18.5275	37.7596	6000
18.5297	37.7636	6000
18.5313	37.7664	6000
18.5391	37.7769	6000
18.5457	37.7854	6000
18.5486	37.7901	6000
18.551	37.7939	6000
18.5583	37.8033	6000
18.564	37.8103	6000
18.568	37.8165	6000
18.5717	37.8221	6000
18.5778	37.8298	6000
18.5822	37.8353	6000
18.5872	37.843	6000
18.5918	37.8499	6000
18.5967	37.8562	6000
18.6005	37.8608	6000
18.6059	37.8694	6000
18.6115	37.8774	6000
18.6157	37.8826	6000
18.6188	37.8862	6000
18.6257	37.8958	6000
18.6357	37.9081	6000
18.6365	37.909	6000
18.637	37.9095	6000
18.6485	37.9222	6000
18.6549	37.9278	6000
18.6631	37.9352	6000
18.6727	37.9427	6000
18.6802	37.9482	6000
18.6904	37.9554	6000
18.6987	37.9611	6000
18.7081	37.9675	6000
18.718	37.974	6000
18.7258	37.9791	6000
18.7377	37.9869	6000
18.7434	37.9904	6000
18.7578	37.9998	6000
18.7611	38.0019	6000
18.7768	38.0127	6000
18.7788	38.0141	6000
18.7941	38.0257	6000
18.7966	38.0276	6000
18.8098	38.0387	6000
18.8144	38.043	6000
18.8232	38.0517	6000
18.8326	38.0627	6000
18.8343	38.0649	6000
18.836	38.0673	6000
18.8444	38.0781	6000
18.8509	38.0872	6000
18.8539	38.0913	6000
18.857	38.0956	6000
18.864	38.1044	6000
18.8694	38.1124	6000
18.8731	38.1177	6000
18.8756	38.1221	6000
18.8813	38.1309	6000
18.8873	38.1436	6000
18.8876	38.1442	6000
18.8882	38.1458	6000
18.8931	38.1575	6000
18.8959	38.1658	6000
18.8969	38.1709	6000
18.8983	38.1777	6000
18.8992	38.1844	6000
18.9	38.1904	6000
18.9005	38.1978	6000
18.9009	38.2037	6000
18.9012	38.2113	6000
18.9015	38.2174	6000
18.9015	38.2248	6000
18.9015	38.2314	6000
18.9014	38.2383	6000
18.9012	38.2458	6000
18.9009	38.2519	6000
18.9	38.2609	6000
18.8996	38.2654	6000
18.8974	38.2773	6000
18.8971	38.279	6000
18.8969	38.2802	6000
18.8956	38.2847	6000
18.8937	38.2926	6000
18.8927	38.2954	6000
18.889	38.3063	6000
18.8837	38.3172	6000
18.8825	38.32	6000
18.8805	38.3231	6000
18.8743	38.3338	6000
18.8647	38.3468	6000
18.8641	38.3477	6000
18.8624	38.3496	6000
18.8522	38.3616	6000
18.8485	38.3654	6000
18.8392	38.3755	6000
18.8322	38.3828	6000
18.8264	38.3894	6000
18.8161	38.4014	6000
18.8145	38.4033	6000
18.8101	38.4085	6000
18.8027	38.4172	6000
18.7999	38.4203	6000
18.7899	38.4311	6000
18.7836	38.4375	6000
18.7762	38.4451	6000
18.7673	38.4539	6000
18.762	38.4591	6000
18.7509	38.4698	6000
18.7476	38.473	6000
18.7346	38.486	6000
18.7336	38.487	6000
18.7305	38.4905	6000
18.7213	38.5009	6000
18.7183	38.5047	6000
18.7113	38.5147	6000
18.7023	38.5279	6000
18.702	38.5285	6000
18.7014	38.5294	6000
18.6927	38.5423	6000
18.6863	38.5509	6000
18.6823	38.5562	6000
18.6718	38.5687	6000
18.6706	38.5701	6000
18.6701	38.5707	6000
18.6595	38.5839	6000
18.6539	38.5904	6000
18.6479	38.5978	6000
18.6376	38.6086	6000
18.6346	38.6117	6000
18.6212	38.6242	6000
18.6195	38.6257	6000
18.6047	38.6385	6000
18.6033	38.6397	6000
18.5881	38.6524	6000
18.5865	38.6537	6000
18.5716	38.6659	6000
18.5692	38.6678	6000
18.555	38.6785	6000
18.5499	38.6819	6000
18.5383	38.6893	6000
18.5265	38.6961	6000
18.5215	38.6991	6000
18.5105	38.7054	6000
18.5047	38.709	6000
18.5024	38.7103	6000
18.488	38.7189	6000
18.4769	38.7246	6000
18.4711	38.7276	6000
18.4641	38.7306	6000
18.4543	38.7354	6000
18.4448	38.7391	6000
18.4373	38.742	6000
18.432	38.7437	6000
18.4204	38.7481	6000
18.4036	38.7536	6000
18.4034	38.7537	6000
18.4031	38.7538	6000
18.3864	38.7589	6000
18.3785	38.7607	6000
18.3693	38.7633	6000
18.3547	38.7668	6000
18.3523	38.7675	6000
18.3455	38.769	6000
18.3352	38.7713	6000
18.332	38.7719	6000
18.3181	38.7749	6000
18.3096	38.7768	6000
18.301	38.7789	6000
18.285	38.7834	6000
18.284	38.7837	6000
18.2823	38.7843	6000
18.267	38.7898	6000
18.2549	38.7947	6000
18.25	38.7968	6000
18.2459	38.7988	6000
18.2332	38.8053	6000
18.2176	38.8131	6000
18.2163	38.8138	6000
18.2146	38.8145	6000
18.1994	38.8219	6000
18.1869	38.8275	6000
18.1824	38.8294	6000
18.1779	38.8313	6000
18.1655	38.8367	6000
18.1532	38.8419	6000
18.1485	38.844	6000
18.1429	38.8467	6000
18.1316	38.8523	6000
18.1243	38.8562	6000
18.1147	38.8616	6000
18.0991	38.8704	6000
18.0978	38.8711	6000
18.0955	38.8724	6000
18.081	38.8805	6000
18.0739	38.8846	6000
18.0641	38.8904	6000
18.0511	38.8987	6000
18.0473	38.9012	6000
18.0342	38.9096	6000
18.0304	38.9121	6000
18.0294	38.9128	6000
18.0136	38.9226	6000
18.007	38.9269	6000
17.9968	38.9335	6000
17.9862	38.9409	6000
17.98	38.9455	6000
17.9679	38.9549	6000
17.9632	38.9586	6000
17.9507	38.9688	6000
17.9465	38.9724	6000
17.9344	38.9828	6000
17.9297	38.9868	6000
17.9187	38.9967	6000
17.913	39.0018	6000
17.9035	39.0106	6000
17.8963	39.0171	6000
17.8884	39.0244	6000
17.8797	39.0326	6000
17.8738	39.0383	6000
17.863	39.0492	6000
17.8601	39.0522	6000
17.8483	39.0644	6000
17.8468	39.066	6000
17.8464	39.0664	6000
17.8323	39.0799	6000
17.8297	39.0821	6000
17.8163	39.0938	6000
17.8129	39.0966	6000
17.7997	39.1077	6000
17.7961	39.1107	6000
17.7829	39.1216	6000
17.7793	39.1246	6000
17.7658	39.1355	6000
17.7625	39.1382	6000
17.7482	39.1495	6000
17.7457	39.1515	6000
17.73	39.1634	6000
17.7288	39.1643	6000
17.7219	39.1691	6000
17.7119	39.1761	6000
17.71	39.1774	6000
17.695	39.1873	6000
17.6889	39.1914	6000
17.678	39.1989	6000
17.6693	39.2054	6000
17.6611	39.2117	6000
17.6517	39.2193	6000
17.6443	39.2253	6000
17.6348	39.2332	6000
17.6274	39.2394	6000
17.6185	39.247	6000
17.6106	39.2539	6000
17.6025	39.2609	6000
17.5938	39.2687	6000
17.587	39.2748	6000
17.577	39.2843	6000
17.5723	39.2886	6000
17.5601	39.3002	6000
17.5576	39.3025	6000
17.5433	39.3147	6000
17.5413	39.3163	6000
17.5264	39.328	6000
17.5235	39.3302	6000
17.5094	39.341	6000
17.5051	39.3441	6000
17.4924	39.3529	6000
17.4844	39.3581	6000
17.4754	39.3637	6000
17.461	39.3721	6000
17.4584	39.3737	6000
17.451	39.3781	6000
17.4413	39.3839	6000
17.4378	39.3861	6000
17.4243	39.3947	6000
17.4162	39.4001	6000
17.4072	39.4063	6000
17.3964	39.414	6000
17.3902	39.4185	6000
17.3778	39.4279	6000
17.3733	39.4314	6000
17.3593	39.4418	6000
17.3563	39.4441	6000
17.3396	39.4557	6000
17.3392	39.456	6000
17.3375	39.4571	6000
17.3222	39.4673	6000
17.3188	39.4696	6000
17.3051	39.4796	6000
17.3001	39.4835	6000
17.2882	39.4937	6000
17.284	39.4973	6000
17.2712	39.5088	6000
17.2687	39.5112	6000
17.2543	39.5241	6000
17.2533	39.525	6000
17.2419	39.535	6000
17.2377	39.5388	6000
17.2373	39.5391	6000
17.223	39.5526	6000
17.2204	39.5552	6000
17.2095	39.5664	6000
17.2035	39.5728	6000
17.197	39.5801	6000
17.1866	39.5928	6000
17.1859	39.5938	6000
17.1854	39.5948	6000
17.1784	39.6075	6000
15.7878	36.2711	7000
15.7897	36.2725	7000
15.8047	36.2858	7000
15.8048	36.2859	7000
15.8054	36.2865	7000
15.8188	36.2993	7000
15.8216	36.302	7000
15.8333	36.3127	7000
15.8384	36.3175	7000
15.8482	36.3262	7000
15.8553	36.3325	7000
15.8633	36.3396	7000
15.8722	36.3474	7000
15.8782	36.353	7000
15.8891	36.363	7000
15.8929	36.3664	7000
15.906	36.378	7000
15.908	36.3798	7000
15.9227	36.3931	7000
15.9228	36.3932	7000
15.9229	36.3932	7000
15.9379	36.4066	7000
15.9398	36.4083	7000
15.9531	36.42	7000
15.9567	36.4233	7000
15.9683	36.4334	7000
15.9736	36.4382	7000
15.9836	36.4468	7000
15.9905	36.453	7000
15.9989	36.4602	7000
16.0075	36.4678	7000
16.0143	36.4736	7000
16.0244	36.4824	7000
16.0299	36.487	7000
16.0413	36.4968	7000
16.0456	36.5004	7000
16.0583	36.511	7000
16.0618	36.5138	7000
16.0752	36.5246	7000
16.0789	36.5271	7000
16.0921	36.5369	7000
16.0982	36.5405	7000
16.1091	36.5484	7000
16.1191	36.5538	7000
16.126	36.5589	7000
16.141	36.5656	7000
16.1428	36.5665	7000
16.1454	36.5671	7000
16.1597	36.571	7000
16.1648	36.571	7000
16.1765	36.5723	7000
16.1824	36.5715	7000
16.1932	36.5718	7000
16.1983	36.5707	7000
16.21	36.5703	7000
16.2137	36.5694	7000
16.2267	36.5686	7000
16.2425	36.5669	7000
16.2434	36.5667	7000
16.2474	36.5661	7000
16.2582	36.5644	7000
16.2601	36.5643	7000
16.272	36.5619	7000
16.2769	36.5613	7000
16.2837	36.5601	7000
16.2936	36.5581	7000
16.3056	36.5557	7000
16.3103	36.5546	7000
16.3269	36.5517	7000
16.327	36.5517	7000
16.3272	36.5517	7000
16.3437	36.5489	7000
16.3475	36.5483	7000
16.3604	36.5461	7000
16.3687	36.5445	7000
16.3771	36.5429	7000
16.3901	36.5404	7000
16.3938	36.5397	7000
16.409	36.5372	7000
16.4105	36.537	7000
16.4108	36.5369	7000
16.4272	36.5349	7000
16.4301	36.5346	7000
16.444	36.5334	7000
16.4557	36.5326	7000
16.4607	36.5323	7000
16.4663	36.532	7000
16.4774	36.5314	7000
16.4877	36.531	7000
16.4942	36.5307	7000
16.5011	36.5305	7000
16.5109	36.5303	7000
16.5181	36.5301	7000
16.5277	36.5299	7000
16.5372	36.5298	7000
16.5444	36.5297	7000
16.5517	36.5296	7000
16.5612	36.5296	7000
16.568	36.5297	7000
16.5779	36.53	7000
16.5894	36.5307	7000
16.5947	36.5308	7000
16.6081	36.5319	7000
16.6115	36.5321	7000
16.6275	36.5338	7000
16.6283	36.5339	7000
16.6341	36.5343	7000
16.645	36.5351	7000
16.6463	36.5352	7000
16.6618	36.5359	7000
16.6644	36.536	7000
16.6786	36.5365	7000
16.6914	36.5368	7000
16.6954	36.5369	7000
16.6999	36.5371	7000
16.7121	36.5375	7000
16.718	36.5379	7000
16.7289	36.5383	7000
16.7365	36.539	7000
16.7457	36.5395	7000
16.7558	36.5408	7000
16.7625	36.5413	7000
16.7751	36.5425	7000
16.7793	36.5428	7000
16.7941	36.544	7000
16.796	36.5441	7000
16.8112	36.5453	7000
16.8128	36.5454	7000
16.8282	36.5462	7000
16.8296	36.5463	7000
16.8433	36.5473	7000
16.8464	36.5476	7000
16.8507	36.5482	7000
16.8632	36.5495	7000
16.8718	36.5513	7000
16.88	36.5526	7000
16.8958	36.5566	7000
16.8969	36.5568	7000
16.8993	36.5575	7000
16.9138	36.5607	7000
16.9206	36.5626	7000
16.9306	36.565	7000
16.9473	36.57	7000
16.9475	36.5701	7000
16.9479	36.5702	7000
16.9644	36.5748	7000
16.9752	36.5784	7000
16.9813	36.5801	7000
16.9906	36.583	7000
16.9982	36.585	7000
17.0027	36.5864	7000
17.0151	36.5897	7000
17.0303	36.5945	7000
17.032	36.595	7000
17.0344	36.5958	7000
17.0489	36.5999	7000
17.0589	36.6034	7000
17.0658	36.6054	7000
17.0758	36.6086	7000
17.0827	36.6105	7000
17.0872	36.612	7000
17.0996	36.6155	7000
17.1162	36.6211	7000
17.1165	36.6212	7000
17.117	36.6214	7000
17.1334	36.6267	7000
17.1484	36.6327	7000
17.1504	36.6334	7000
17.1525	36.6343	7000
17.1674	36.6404	7000
17.1825	36.6472	7000
17.1844	36.6481	7000
17.1873	36.6495	7000
17.2014	36.6557	7000
17.2117	36.6602	7000
17.2183	36.6629	7000
17.2268	36.6667	7000
17.2353	36.6702	7000
17.2422	36.6732	7000
17.2523	36.6772	7000
17.267	36.6843	7000
17.2693	36.6854	7000
17.2709	36.6862	7000
17.2864	36.6942	7000
17.2948	36.6992	7000
17.3035	36.7045	7000
17.3155	36.7123	7000
17.3206	36.7157	7000
17.3354	36.7255	7000
17.3378	36.727	7000
17.3507	36.7353	7000
17.3549	36.738	7000
17.3558	36.7386	7000
17.372	36.7481	7000
17.378	36.7517	7000
17.3891	36.7579	7000
17.4013	36.7647	7000
17.4062	36.7674	7000
17.4178	36.7735	7000
17.4233	36.7763	7000
17.4261	36.7777	7000
17.4403	36.7845	7000
17.4533	36.7907	7000
17.4574	36.7925	7000
17.4638	36.7955	7000
17.4745	36.8002	7000
17.4824	36.8036	7000
17.4915	36.8074	7000
17.5026	36.812	7000
17.5085	36.8143	7000
17.5143	36.8164	7000
17.5256	36.8204	7000
17.5358	36.8241	7000
17.5426	36.8264	7000
17.5511	36.8292	7000
17.5596	36.8316	7000
17.5654	36.8335	7000
17.5765	36.8368	7000
17.5935	36.8417	7000
17.5935	36.8417	7000
17.5937	36.8418	7000
17.6105	36.8458	7000
17.6189	36.8479	7000
17.6275	36.85	7000
17.6426	36.8542	7000
17.6444	36.8547	7000
17.6455	36.855	7000
17.6614	36.8592	7000
17.6738	36.8633	7000
17.6784	36.8647	7000
17.6843	36.8668	7000
17.6955	36.8706	7000
17.7064	36.875	7000
17.7125	36.8771	7000
17.7185	36.8795	7000
17.7296	36.8839	7000
17.7457	36.8917	7000
17.7467	36.8921	7000
17.7473	36.8924	7000
17.7638	36.9007	7000
17.7715	36.9053	7000
17.781	36.9109	7000
17.7926	36.9184	7000
17.7983	36.922	7000
17.8132	36.9314	7000
17.8155	36.9329	7000
17.825	36.9386	7000
17.8327	36.943	7000
17.8354	36.9444	7000
17.8499	36.952	7000
17.8606	36.9573	7000
17.8671	36.9605	7000
17.8777	36.9653	7000
17.8842	36.9681	7000
17.8888	36.9701	7000
17.9013	36.9754	7000
17.9171	36.9819	7000
17.9184	36.9824	7000
17.9195	36.9829	7000
17.9355	36.9893	7000
17.9511	36.9956	7000
17.9527	36.9963	7000
17.9553	36.9976	7000
17.9698	37.0045	7000
17.9778	37.0085	7000
17.9871	37.0147	7000
17.9987	37.0215	7000
18.0044	37.0262	7000
18.0171	37.0345	7000
18.0218	37.0386	7000
18.0345	37.0476	7000
18.0391	37.0519	7000
18.051	37.0607	7000
18.0566	37.066	7000
18.0672	37.0738	7000
18.074	37.0804	7000
18.0832	37.0869	7000
18.0915	37.095	7000
18.0988	37.1	7000
18.109	37.1102	7000
18.1133	37.1131	7000
18.1265	37.1262	7000
18.1266	37.1263	7000
18.1269	37.1266	7000
18.1405	37.1394	7000
18.1442	37.1446	7000
18.1542	37.1526	7000
18.1617	37.1617	7000
18.1679	37.1657	7000
18.1793	37.1789	7000
18.1793	37.179	7000
18.1794	37.179	7000
18.1913	37.1921	7000
18.1972	37.202	7000
18.1983	37.2055	7000
18.1982	37.2061	7000
18.2002	37.2189	7000
18.1993	37.22	7000
18.1989	37.2325	7000
18.1987	37.2327	7000
18.1986	37.2337	7000
18.1952	37.2431	7000
18.1962	37.2461	7000
18.1923	37.254	7000
18.1934	37.2597	7000
18.1904	37.2657	7000
18.1913	37.2732	7000
18.1889	37.2776	7000
18.1892	37.2868	7000
18.1875	37.2897	7000
18.1869	37.3004	7000
18.1861	37.3017	7000
18.1849	37.31	7000
18.1842	37.3133	7000
18.1843	37.314	7000
18.1813	37.3243	7000
18.1816	37.3276	7000
18.1785	37.3352	7000
18.1784	37.3412	7000
18.1757	37.3462	7000
18.1745	37.3548	7000
18.1729	37.3572	7000
18.1704	37.3676	7000
18.1702	37.3682	7000
18.1702	37.3684	7000
18.1664	37.3785	7000
18.1664	37.382	7000
18.1631	37.3891	7000
18.1623	37.3957	7000
18.1597	37.3997	7000
18.1571	37.4093	7000
18.1563	37.4102	7000
18.1553	37.4123	7000
18.1511	37.4194	7000
18.1498	37.423	7000
18.1425	37.4342	7000
18.1406	37.4368	7000
18.1395	37.4382	7000
18.1297	37.4506	7000
18.1234	37.4593	7000
18.12	37.4644	7000
18.1168	37.4701	7000
18.1118	37.4781	7000
18.1076	37.4863	7000
18.1049	37.4918	7000
18.1034	37.4954	7000
18.099	37.5055	7000
18.095	37.5166	7000
18.094	37.5191	7000
18.0922	37.5246	7000
18.0894	37.5327	7000
18.0885	37.536	7000
18.0854	37.5464	7000
18.0839	37.554	7000
18.0824	37.56	7000
18.0809	37.5705	7000
18.0804	37.5735	7000
18.0799	37.5853	7000
18.0797	37.5871	7000
18.08	37.5992	7000
18.08	37.6006	7000
18.08	37.6019	7000
18.0809	37.6141	7000
18.081	37.6157	7000
18.0822	37.6275	7000
18.0837	37.638	7000
18.084	37.641	7000
18.0859	37.6501	7000
18.0867	37.6545	7000
18.0882	37.6603	7000
18.0906	37.6679	7000
18.0944	37.678	7000
18.0957	37.6812	7000
18.099	37.6884	7000
18.1019	37.6946	7000
18.1036	37.6979	7000
18.1091	37.7079	7000
18.1169	37.7209	7000
18.1171	37.7212	7000
18.1174	37.7216	7000
18.1262	37.7345	7000
18.1354	37.747	7000
18.136	37.7478	7000
18.137	37.7489	7000
18.1475	37.761	7000
18.1533	37.767	7000
18.1606	37.7741	7000
18.1711	37.7836	7000
18.1754	37.7872	7000
18.1887	37.797	7000
18.1933	37.8003	7000
18.2062	37.8087	7000
18.2129	37.8133	7000
18.2238	37.8207	7000
18.2314	37.8263	7000
18.2414	37.8336	7000
18.2489	37.8393	7000
18.259	37.8469	7000
18.2662	37.8523	7000
18.2766	37.8603	7000
18.2832	37.8654	7000
18.2943	37.8741	7000
18.2996	37.8784	7000
18.312	37.8892	7000
18.3146	37.8915	7000
18.3236	37.9001	7000
18.3285	37.9046	7000
18.3298	37.9059	7000
18.3427	37.9177	7000
18.3476	37.9221	7000
18.358	37.9308	7000
18.3653	37.937	7000
18.3738	37.9439	7000
18.3831	37.9517	7000
18.3893	37.957	7000
18.4009	37.9675	7000
18.4036	37.9701	7000
18.4097	37.9765	7000
18.4162	37.9832	7000
18.4188	37.9861	7000
18.4283	37.9964	7000
18.4368	38.006	7000
18.4401	38.0095	7000
18.4459	38.0162	7000
18.4517	38.0227	7000
18.4548	38.0264	7000
18.4632	38.0359	7000
18.4729	38.0475	7000
18.4743	38.0491	7000
18.4772	38.0522	7000
18.4867	38.0622	7000
18.4909	38.0666	7000
18.5	38.0753	7000
18.5089	38.0844	7000
18.5129	38.0885	7000
18.5203	38.0968	7000
18.5247	38.1016	7000
18.5269	38.1042	7000
18.5362	38.1148	7000
18.545	38.1253	7000
18.5474	38.128	7000
18.5511	38.1323	7000
18.5586	38.1411	7000
18.5632	38.1469	7000
18.5693	38.1543	7000
18.5758	38.1634	7000
18.5788	38.1675	7000
18.5815	38.1717	7000
18.5877	38.1808	7000
18.5917	38.1881	7000
18.5952	38.1941	7000
18.6003	38.2063	7000
18.6008	38.2074	7000
18.6009	38.2078	7000
18.6049	38.2208	7000
18.6066	38.2302	7000
18.6072	38.2342	7000
18.6081	38.2431	7000
18.6084	38.2477	7000
18.6086	38.2524	7000
18.6089	38.2612	7000
18.6087	38.2655	7000
18.6084	38.2747	7000
18.6068	38.2863	7000
18.6065	38.2883	7000
18.6048	38.2963	7000
18.6037	38.3019	7000
18.6034	38.3033	7000
18.6005	38.3155	7000
18.5993	38.3208	7000
18.5974	38.3291	7000
18.5952	38.3384	7000
18.5942	38.3427	7000
18.5905	38.354	7000
18.5898	38.3564	7000
18.5893	38.3575	7000
18.5842	38.3701	7000
18.5784	38.3808	7000
18.5768	38.3838	7000
18.5749	38.3868	7000
18.5684	38.3976	7000
18.5598	38.4107	7000
18.5594	38.4114	7000
18.559	38.4119	7000
18.5506	38.4251	7000
18.5431	38.4372	7000
18.5421	38.4389	7000
18.5412	38.4405	7000
18.5347	38.4526	7000
18.5275	38.4663	7000
18.5274	38.4664	7000
18.5273	38.4665	7000
18.5207	38.4801	7000
18.5147	38.4911	7000
18.5133	38.4938	7000
18.5116	38.4967	7000
18.5051	38.5076	7000
18.4956	38.5211	7000
18.4954	38.5214	7000
18.4948	38.522	7000
18.4841	38.5352	7000
18.4793	38.5405	7000
18.4717	38.5491	7000
18.463	38.5589	7000
18.4594	38.563	7000
18.4472	38.5764	7000
18.4468	38.5769	7000
18.4467	38.577	7000
18.4327	38.5908	7000
18.4302	38.593	7000
18.4168	38.6048	7000
18.4137	38.6074	7000
18.3998	38.6188	7000
18.3971	38.621	7000
18.3819	38.6328	7000
18.3805	38.6339	7000
18.3733	38.6389	7000
18.3638	38.6456	7000
18.3618	38.6469	7000
18.347	38.6557	7000
18.3368	38.6611	7000
18.3302	38.6644	7000
18.3227	38.6675	7000
18.3133	38.6717	7000
18.304	38.6756	7000
18.2964	38.6787	7000
18.2892	38.6818	7000
18.2795	38.686	7000
18.2712	38.69	7000
18.2626	38.6942	7000
18.2497	38.701	7000
18.2458	38.703	7000
18.2435	38.7043	7000
18.2289	38.7118	7000
18.2146	38.7186	7000
18.212	38.7198	7000
18.2092	38.721	7000
18.1951	38.7272	7000
18.1823	38.733	7000
18.1782	38.7349	7000
18.173	38.7374	7000
18.1613	38.7431	7000
18.1534	38.7473	7000
18.1445	38.7523	7000
18.1289	38.7615	7000
18.1276	38.7622	7000
18.1248	38.7639	7000
18.1108	38.7723	7000
18.1051	38.7756	7000
18.094	38.7819	7000
18.0796	38.7898	7000
18.0771	38.7912	7000
18.0723	38.7939	7000
18.0603	38.8007	7000
18.0544	38.804	7000
18.0434	38.8103	7000
18.0295	38.8182	7000
18.0265	38.8198	7000
18.0203	38.8234	7000
18.0097	38.8295	7000
18.0052	38.8323	7000
17.9928	38.8403	7000
17.9843	38.8464	7000
17.9761	38.8524	7000
17.9657	38.8603	7000
17.9593	38.8652	7000
17.9476	38.8743	7000
17.9426	38.8783	7000
17.9301	38.8883	7000
17.9258	38.8917	7000
17.9131	38.9022	7000
17.9091	38.9056	7000
17.8966	38.9161	7000
17.8924	38.9198	7000
17.8807	38.93	7000
17.8757	38.9346	7000
17.8662	38.9439	7000
17.8591	38.9512	7000
17.853	38.9578	7000
17.8425	38.9689	7000
17.8398	38.9716	7000
17.8258	38.9852	7000
17.8256	38.9854	7000
17.8236	38.9873	7000
17.8105	38.9993	7000
17.8091	39.0006	7000
17.7956	39.0132	7000
17.7924	39.0164	7000
17.782	39.027	7000
17.7757	39.0336	7000
17.7691	39.0409	7000
17.7591	39.0513	7000
17.7558	39.0547	7000
17.7424	39.0673	7000
17.741	39.0685	7000
17.7256	39.0817	7000
17.7247	39.0824	7000
17.7088	39.0954	7000
17.7075	39.0964	7000
17.6919	39.108	7000
17.6886	39.1103	7000
17.675	39.1194	7000
17.6677	39.1243	7000
17.6581	39.1307	7000
17.6469	39.1383	7000
17.6412	39.1423	7000
17.6275	39.1522	7000
17.6243	39.1546	7000
17.6091	39.1662	7000
17.6074	39.1675	7000
17.5913	39.1801	7000
17.5905	39.1807	7000
17.5739	39.194	7000
17.5737	39.1942	7000
17.5604	39.2049	7000
17.5568	39.2078	7000
17.5567	39.2079	7000
17.5399	39.2212	7000
17.5392	39.2218	7000
17.523	39.2337	7000
17.5201	39.2357	7000
17.506	39.2453	7000
17.4994	39.2497	7000
17.489	39.2569	7000
17.4792	39.2636	7000
17.4721	39.2689	7000
17.4602	39.2775	7000
17.4551	39.2813	7000
17.4406	39.2915	7000
17.4381	39.2931	7000
17.4295	39.2986	7000
17.4211	39.3039	7000
17.4184	39.3054	7000
17.4041	39.3137	7000
17.3943	39.3194	7000
17.387	39.3239	7000
17.3723	39.3334	7000
17.37	39.335	7000
17.3569	39.3441	7000
17.353	39.3469	7000
17.3523	39.3473	7000
17.336	39.3589	7000
17.3326	39.3612	7000
17.319	39.3708	7000
17.3128	39.3751	7000
17.302	39.3828	7000
17.293	39.3891	7000
17.2849	39.3947	7000
17.2732	39.403	7000
17.2679	39.4066	7000
17.2535	39.4169	7000
17.2509	39.4188	7000
17.235	39.4307	7000
17.2339	39.4316	7000
17.2176	39.4446	7000
17.2169	39.4452	7000
17.2012	39.4584	7000
17.1999	39.4595	7000
17.1856	39.4722	7000
17.1829	39.4746	7000
17.1707	39.486	7000
17.166	39.4905	7000
17.1566	39.4998	7000
17.1491	39.5075	7000
17.1435	39.5135	7000
17.1322	39.5263	7000
17.1314	39.5273	7000
17.1302	39.5289	7000
17.1212	39.541	7000
17.1154	39.5498	7000
17.1125	39.5546	7000
17.1102	39.559	7000
17.1048	39.5683	7000
17.0989	39.5807	7000
17.0984	39.5819	7000
17.0983	39.5825	7000
17.0944	39.5955	7000
15.7738	36.5395	8000
15.778	36.543	8000
15.784	36.5511	8000
15.7881	36.5565	8000
15.7908	36.561	8000
15.7975	36.5699	8000
15.8056	36.5817	8000
15.8068	36.5834	8000
15.8078	36.5851	8000
15.8159	36.5968	8000
15.824	36.6097	8000
15.8244	36.6103	8000
15.8248	36.612	8000
15.828	36.6238	8000
16.0457	36.8191	8000
16.0537	36.8178	8000
16.0625	36.8178	8000
16.0689	36.8164	8000
16.0793	36.8165	8000
16.0844	36.8152	8000
16.0961	36.8154	8000
16.1002	36.8143	8000
16.1129	36.8147	8000
16.1164	36.8136	8000
16.1297	36.8132	8000
16.1318	36.8123	8000
16.1412	36.8105	8000
16.1453	36.8096	8000
16.1464	36.8095	8000
16.148	36.8092	8000
16.1632	36.805	8000
16.1735	36.8019	8000
16.1799	36.7996	8000
16.1901	36.7965	8000
16.1967	36.7945	8000
16.2005	36.7933	8000
16.2134	36.789	8000
16.2286	36.7838	8000
16.2301	36.7833	8000
16.2321	36.7826	8000
16.2468	36.777	8000
16.2587	36.7727	8000
16.2635	36.7709	8000
16.2698	36.7686	8000
16.2802	36.7649	8000
16.2877	36.7624	8000
16.2969	36.7593	8000
16.312	36.7547	8000
16.3137	36.7541	8000
16.3147	36.7538	8000
16.3304	36.7487	8000
16.342	36.7449	8000
16.3471	36.7433	8000
16.3551	36.7407	8000
16.3638	36.7378	8000
16.3691	36.7362	8000
16.3805	36.7326	8000
16.3951	36.7283	8000
16.3972	36.7277	8000
16.4009	36.7266	8000
16.4139	36.7227	8000
16.4213	36.7204	8000
16.4306	36.7176	8000
16.4471	36.7127	8000
16.4473	36.7126	8000
16.4477	36.7125	8000
16.464	36.7082	8000
16.4708	36.7068	8000
16.4807	36.7045	8000
16.4922	36.7027	8000
16.4975	36.7017	8000
16.5119	36.7001	8000
16.5142	36.6998	8000
16.516	36.6996	8000
16.531	36.6986	8000
16.5469	36.6978	8000
16.5478	36.6977	8000
16.5478	36.6977	8000
16.5645	36.6972	8000
16.5807	36.6968	8000
16.5813	36.6968	8000
16.5974	36.6965	8000
16.5981	36.6965	8000
16.5988	36.6965	8000
16.6149	36.6962	8000
16.6308	36.6959	8000
16.6317	36.6959	8000
16.6326	36.6959	8000
16.6485	36.6956	8000
16.6642	36.6953	8000
16.6652	36.6953	8000
16.6663	36.6953	8000
16.682	36.6952	8000
16.6829	36.6952	8000
16.6988	36.6952	8000
16.7155	36.6953	8000
16.7156	36.6953	8000
16.7191	36.6954	8000
16.7319	36.6957	8000
16.7324	36.6957	8000
16.7476	36.6963	8000
16.7492	36.6964	8000
16.7513	36.6966	8000
16.766	36.698	8000
16.7711	36.6987	8000
16.7829	36.7002	8000
16.7916	36.7013	8000
16.7997	36.7026	8000
16.8125	36.7043	8000
16.8166	36.7048	8000
16.8328	36.7067	8000
16.8334	36.7068	8000
16.8356	36.7072	8000
16.8503	36.7096	8000
16.8551	36.7107	8000
16.8672	36.7133	8000
16.8799	36.7167	8000
16.8841	36.7178	8000
16.8913	36.7198	8000
16.901	36.7225	8000
16.9067	36.7242	8000
16.9179	36.7273	8000
16.9347	36.7326	8000
16.9348	36.7326	8000
16.935	36.7326	8000
16.9518	36.7384	8000
16.9672	36.7444	8000
16.9687	36.745	8000
16.9701	36.7456	8000
16.9857	36.7522	8000
16.9997	36.7586	8000
17.0027	36.76	8000
17.0074	36.7622	8000
17.0197	36.7679	8000
17.0275	36.7717	8000
17.0367	36.7762	8000
17.0527	36.7848	8000
17.0538	36.7854	8000
17.0578	36.7878	8000
17.0709	36.7956	8000
17.0743	36.7979	8000
17.088	36.807	8000
17.0939	36.8111	8000
17.1051	36.819	8000
17.1126	36.8243	8000
17.1223	36.8314	8000
17.1305	36.8375	8000
17.1395	36.8445	8000
17.1472	36.8507	8000
17.1567	36.859	8000
17.1622	36.8639	8000
17.174	36.8753	8000
17.176	36.8772	8000
17.1851	36.8857	8000
17.1903	36.8905	8000
17.1913	36.8914	8000
17.2062	36.9037	8000
17.2085	36.9056	8000
17.2229	36.9169	8000
17.2257	36.9191	8000
17.2399	36.9301	8000
17.243	36.9325	8000
17.2568	36.9433	8000
17.2602	36.946	8000
17.2738	36.9565	8000
17.2775	36.9594	8000
17.2909	36.9697	8000
17.2947	36.9726	8000
17.3079	36.9829	8000
17.312	36.9861	8000
17.3244	36.9961	8000
17.3292	37.0002	8000
17.3408	37.0092	8000
17.3465	37.0136	8000
17.3587	37.0224	8000
17.3637	37.0258	8000
17.3776	37.0356	8000
17.381	37.038	8000
17.3951	37.0487	8000
17.3983	37.0512	8000
17.411	37.0619	8000
17.4156	37.0662	8000
17.4256	37.0751	8000
17.433	37.0829	8000
17.4385	37.0884	8000
17.4499	37.1012	8000
17.4503	37.1017	8000
17.4505	37.1019	8000
17.4623	37.1149	8000
17.468	37.122	8000
17.4736	37.1282	8000
17.4829	37.1395	8000
17.4847	37.1415	8000
17.4856	37.1426	8000
17.4966	37.1548	8000
17.5031	37.1621	8000
17.5085	37.168	8000
17.5169	37.1785	8000
17.5194	37.1813	8000
17.5207	37.183	8000
17.53	37.1946	8000
17.5384	37.2069	8000
17.5392	37.2079	8000
17.5401	37.2093	8000
17.5495	37.2212	8000
17.5561	37.2298	8000
17.56	37.2345	8000
17.5666	37.2424	8000
17.5713	37.2478	8000
17.5737	37.2505	8000
17.5831	37.2611	8000
17.5913	37.2711	8000
17.5941	37.2743	8000
17.598	37.2794	8000
17.6049	37.2876	8000
17.609	37.2933	8000
17.6153	37.3009	8000
17.6256	37.3134	8000
17.6263	37.3142	8000
17.6266	37.3146	8000
17.638	37.3274	8000
17.6443	37.335	8000
17.6491	37.3407	8000
17.6551	37.3488	8000
17.6593	37.354	8000
17.662	37.3578	8000
17.6693	37.3673	8000
17.6772	37.3787	8000
17.6787	37.3806	8000
17.6798	37.3822	8000
17.6884	37.3939	8000
17.6973	37.4069	8000
17.6975	37.4072	8000
17.6976	37.4074	8000
17.7068	37.4205	8000
17.7148	37.4333	8000
17.7152	37.4338	8000
17.7156	37.4343	8000
17.7245	37.4471	8000
17.7329	37.46	8000
17.7332	37.4604	8000
17.7335	37.4608	8000
17.743	37.4737	8000
17.7513	37.4855	8000
17.7525	37.487	8000
17.7539	37.4889	8000
17.763	37.5003	8000
17.7692	37.509	8000
17.7725	37.5136	8000
17.7756	37.5183	8000
17.7817	37.5269	8000
17.7871	37.5358	8000
17.7899	37.5402	8000
17.7918	37.5436	8000
17.7978	37.5535	8000
17.8045	37.5663	8000
17.8048	37.5669	8000
17.8053	37.5678	8000
17.8121	37.5802	8000
17.8163	37.5883	8000
17.8193	37.5936	8000
17.8235	37.6009	8000
17.8272	37.6069	8000
17.8301	37.6118	8000
17.8357	37.6202	8000
17.8416	37.6293	8000
17.8445	37.6335	8000
17.8477	37.638	8000
17.8543	37.6468	8000
17.8595	37.6537	8000
17.8645	37.6601	8000
17.871	37.6685	8000
17.8748	37.6733	8000
17.8774	37.6767	8000
17.8853	37.6866	8000
17.8953	37.6989	8000
17.8961	37.6998	8000
17.8979	37.7018	8000
17.9086	37.713	8000
17.913	37.7172	8000
17.9228	37.7262	8000
17.9306	37.7329	8000
17.938	37.7393	8000
17.9483	37.7479	8000
17.9535	37.7525	8000
17.9659	37.7637	8000
17.9679	37.7656	8000
17.9744	37.772	8000
17.9816	37.7788	8000
17.9836	37.7806	8000
17.9961	37.7919	8000
18.0013	37.7962	8000
18.0121	37.805	8000
18.0189	37.8101	8000
18.0295	37.8181	8000
18.0364	37.8229	8000
18.0482	37.8311	8000
18.054	37.8348	8000
18.069	37.8441	8000
18.0715	37.8455	8000
18.0809	37.8511	8000
18.0889	37.8558	8000
18.0909	37.8571	8000
18.1064	37.8667	8000
18.1114	37.87	8000
18.124	37.8785	8000
18.1306	37.883	8000
18.1415	37.8907	8000
18.1491	37.8961	8000
18.1591	37.9033	8000
18.1671	37.9091	8000
18.1767	37.9162	8000
18.1847	37.9221	8000
18.1944	37.9294	8000
18.202	37.9352	8000
18.212	37.943	8000
18.2188	37.9482	8000
18.2297	37.9571	8000
18.2349	37.9613	8000
18.2474	37.9719	8000
18.2504	37.9744	8000
18.2636	37.9863	8000
18.2649	37.9875	8000
18.2652	37.9878	8000
18.2782	38.0006	8000
18.2831	38.0055	8000
18.2914	38.0138	8000
18.301	38.0234	8000
18.3046	38.0269	8000
18.3124	38.0353	8000
18.3169	38.0401	8000
18.3189	38.0426	8000
18.3276	38.0533	8000
18.3364	38.066	8000
18.3367	38.0666	8000
18.3371	38.0672	8000
18.3451	38.0798	8000
18.3508	38.0897	8000
18.3528	38.0931	8000
18.3556	38.0981	8000
18.3605	38.1064	8000
18.3641	38.1125	8000
18.3683	38.1197	8000
18.3742	38.1299	8000
18.3761	38.133	8000
18.3775	38.1354	8000
18.3838	38.1463	8000
18.39	38.1576	8000
18.3911	38.1596	8000
18.3928	38.1627	8000
18.3986	38.1729	8000
18.4025	38.1798	8000
18.4061	38.1862	8000
18.4115	38.1963	8000
18.4133	38.1995	8000
18.4142	38.2014	8000
18.4197	38.2128	8000
18.4229	38.2209	8000
18.4251	38.2262	8000
18.4287	38.2381	8000
18.4291	38.2396	8000
18.4311	38.2492	8000
18.4319	38.253	8000
18.4335	38.2652	8000
18.4336	38.2665	8000
18.4337	38.2678	8000
18.4345	38.28	8000
18.4349	38.2921	8000
18.4349	38.2935	8000
18.435	38.3061	8000
18.4349	38.307	8000
18.4349	38.3078	8000
18.4345	38.3205	8000
18.4345	38.3205	8000
18.4345	38.3207	8000
18.4334	38.3327	8000
18.4332	38.3341	8000
18.4328	38.3359	8000
18.4304	38.3476	8000
18.4283	38.3538	8000
18.426	38.3613	8000
18.421	38.3741	8000
18.4206	38.375	8000
18.42	38.3765	8000
18.4149	38.3886	8000
18.412	38.3957	8000
18.4092	38.4023	8000
18.4045	38.4128	8000
18.4031	38.416	8000
18.402	38.4182	8000
18.3964	38.4297	8000
18.3901	38.4423	8000
18.3896	38.4434	8000
18.3888	38.4449	8000
18.3826	38.4571	8000
18.3769	38.4675	8000
18.3751	38.4709	8000
18.373	38.4741	8000
18.366	38.4846	8000
18.3568	38.4965	8000
18.3552	38.4985	8000
18.3517	38.5029	8000
18.344	38.5123	8000
18.3406	38.5163	8000
18.3324	38.5261	8000
18.3242	38.5354	8000
18.32	38.54	8000
[truncated: 9,282 more rows]
